# Supplementary material for: Prevalence and associations of anisometropia with spherical ametropia, cylindrical power, age, and sex, based on 134,603 refractive surgery candidates
Source: PLoS One. 2025 Jan 3;20(1):e0315080. doi: 10.1371/journal.pone.0315080 (PMC11698341; doi:10.1371/journal.pone.0315080)
Supplement: S1 File — (XLSX) [file pone.0315080.s001.xlsx]

## Sheet: Sheet 1
patid	eye	age	sex	sph	cyl	axis	sph_cyclo	cyl_cyclo	axis_cyclo
1	Right	56.611	Female	2	-0.5	81
1	Left	56.611	Female	5.5	-0.25	71
2	Right	50.6164	Female	-5	-0.5	177
2	Left	50.6164	Female	-5	-0.75	175
3	Right	46.3342	Female	-2.75	-2	5
3	Left	46.3342	Female	-3	-2	175
4	Right	32.1671	Female	-6.75	-0.25	79
4	Left	32.1671	Female	-6	-0.25	89
5	Right	57.3507	Male	4	-1	135
5	Left	57.3507	Male	3.5	-1	42
6	Right	54.4219	Male	0.5	-1.75	33
6	Left	54.4219	Male	0.5	-1.75	174
7	Right	23.8137	Male	-2	-0.25	94
7	Left	23.8137	Male	-2	-0.25	102
8	Right	19.4685	Male	-2	-0.5	42	-1.75	-0.5	42
8	Left	19.4685	Male	-2	-0.5	158	-2	-0.25	158
9	Right	35.0904	Female	-9.75	-1	19	-9.75	-1	19
9	Left	35.0904	Female	-9.75	-1	159	-9.5	-1	159
10	Right	48.9098	Female	-2	-0.25	176
10	Left	48.9098	Female	-1.5	-0.25	46
11	Right	55.4918	Female	2.75	-1.25	98
11	Left	55.4918	Female	3	-0.5	88
12	Right	45.9014	Female	1.25	-0.75	87
12	Left	45.9014	Female	1	-0.75	80
13	Right	36.9699	Female	-8	-0.25	40
13	Left	36.9699	Female	-7.25	-1	65
14	Right	34.674	Female	-3	-1.75	132
14	Left	34.674	Female	-0.75	-2	180
15	Right	35.4153	Female	-9	-1	42
15	Left	35.4153	Female	-8.25	-1.5	159
16	Right	29.4822	Female	-1.75	-2.5	180
16	Left	29.4822	Female	-1.5	-3.5	178
17	Right	26.5967	Female	-1.75	-0.5	84
17	Left	26.5967	Female	-1.75	-0.25	101
18	Right	27.0683	Female	-3.25	-0.5	10
18	Left	27.0683	Female	-3.5	-0.5	149
19	Right	30.9219	Female	-7.75	-1.25	4	-8	-1	2
19	Left	30.9219	Female	-7	-1	7	-7	-1	7
20	Right	27.9644	Female	-4.25	-1.75	7
20	Left	27.9644	Female	-5	-1.5	175
21	Right	31.1534	Female	-3.25	-0.5	169	-3.5	-0.25	170
21	Left	31.1534	Female	-3.25	0	0	-3.25	0
22	Right	25.2932	Female	3.5	-2.25	180
22	Left	25.2932	Female	4.5	-3.5	2
23	Right	23.2568	Female	-5.25	-4	165
23	Left	23.2568	Female	-5.25	-4	4
24	Right	24.6658	Female	-1.5	-1	180
24	Left	24.6658	Female	-3	-0.75	26
25	Right	30.3233	Female	-6	-1	6	-5.75	-1.25	6
25	Left	30.3233	Female	-4.25	-2.25	2	-4.25	-2.25	2
26	Right	24.3724	Female	-1.75	-2.75	75
26	Left	24.3724	Female	-3.25	-1.25	120
27	Right	22.0027	Female	3.75	-1.75	1
27	Left	22.0027	Female	3.75	-2.5	3
28	Right	26.2384	Female	-4.5	-2	159	-4	-2	159
28	Left	26.2384	Female	-4.5	-0.5	58	-4	-0.5	58
29	Right	21.8444	Female	5.75	-2.75	150	6.25	-2.5	150
29	Left	21.8444	Female	4.25	-3.5	7	4.25	-3.5	5
30	Right	19.0164	Female	-6	-1	177
30	Left	19.0164	Female	-6.25	-1.25	2
31	Right	57.0247	Male	1.75	-1	78
31	Left	57.0247	Male	1.5	-0.5	119
32	Right	57.3552	Male	2.5	-0.25	145
32	Left	57.3552	Male	4	0	0
33	Right	56.3562	Male	1.75	-0.5	50	2	-0.5	58
33	Left	56.3562	Male	1.5	-0.25	100	1.5	-0.25	100
34	Right	51.6995	Male	-1.25	-0.75	95	-1	-0.75	95
34	Left	51.6995	Male	-1.25	-1.75	80	-1	-1.75	80
35	Right	43.7753	Male	0.25	-0.25	155
35	Left	43.7753	Male	1	-0.75	30
36	Right	49.8989	Male	-2	-0.75	20
36	Left	49.8989	Male	-3	-0.25	165
37	Right	47.7923	Male	1	0	0
37	Left	47.7923	Male	1	0	0
38	Right	46.9425	Male	5	-3	115
38	Left	46.9425	Male	6	-3	60
39	Right	45.2466	Male	-2.75	-1.25	70
39	Left	45.2466	Male	-2.25	-1	105
40	Right	34.9077	Male	-4.5	-1	15
40	Left	34.9077	Male	-3.5	-2	160
41	Right	30.5602	Male	-1	-1.75	164
41	Left	30.5602	Male	-1	-2.75	180
42	Right	36.0219	Male	-3.25	-1.25	174
42	Left	36.0219	Male	-4.25	-1.25	2
43	Right	32.0438	Male	-2.25	-0.25	110
43	Left	32.0438	Male	-1.25	-1.75	80
44	Right	38.1096	Male	1.75	-0.75	6	2	-0.75	8
44	Left	38.1096	Male	3	-4.25	10	3.75	-4.25	10
45	Right	25.674	Male	-1.5	-0.25	145
45	Left	25.674	Male	-1.25	-2	94
46	Right	28.726	Male	-0.25	-2.25	18
46	Left	28.726	Male	0.25	-3	172
47	Right	27.2055	Male	-3	-0.5	13
47	Left	27.2055	Male	-2.75	-0.5	170
48	Right	26.5973	Male	-2	-0.75	165
48	Left	26.5973	Male	-1.75	-1.25	17
49	Right	26.3178	Male	-2.25	-1.25	102
49	Left	26.3178	Male	-2.5	-1.25	60
50	Right	24.276	Male	-1	-1	97
50	Left	24.276	Male	-1	-1.75	80
51	Right	29.2767	Male	-3.25	-2.25	106	-3.25	-2.25	106
51	Left	29.2767	Male	-3.75	-2	95	-3.75	-1.75	89
52	Right	28.9562	Male	-0.5	-3	100
52	Left	28.9562	Male	-0.75	-2	70
53	Right	28.4267	Male	-2.25	-0.5	176	-2	-0.5	5
53	Left	28.4267	Male	-2.5	0	0	-1.75	0
54	Right	26.3781	Male	-2.25	-1.5	10	-1.75	-1.5	10
54	Left	26.3781	Male	-2.25	-0.5	155	-2	-0.5	155
55	Right	23.1699	Male	-5.5	-1.25	15	-5	-1.75	20
55	Left	23.1699	Male	-4.5	-1.5	180	-4.25	-1.5	180
56	Right	19.7764	Female	-5.5	-1.5	147	-5.5	-1.5	150
56	Left	19.7764	Female	-6.25	-1	25	-6.25	-1	25
57	Right	53.2082	Female	-1	-0.75	107
57	Left	53.2082	Female	-2.25	-1.25	61
58	Right	52.6904	Female	-2.5	-3.75	175
58	Left	52.6904	Female	-2.75	-4.75	175
59	Right	57.2301	Female	1.25	-0.75	88
59	Left	57.2301	Female	1	0	0
60	Right	58.4986	Female	2	-0.25	35
60	Left	58.4986	Female	1.5	0	0
61	Right	52.389	Female	4.5	-1.75	83
61	Left	52.389	Female	4	-1.75	120
62	Right	49.4548	Female	1	0	0
62	Left	49.4548	Female	1	0	0
63	Right	48.8904	Female	5	-1.5	15
63	Left	48.8904	Female	4.75	-1	170
64	Right	49.9507	Female	1.25	0	0
64	Left	49.9507	Female	1.25	-0.5	142
65	Right	49.737	Female	-3.5	-0.75	9
65	Left	49.737	Female	-3.25	-1	159
66	Right	47.7973	Female	-3	-0.5	154
66	Left	47.7973	Female	-3	-0.75	14
67	Right	46.7963	Female	-3.5	-0.5	150
67	Left	46.7963	Female	-3.5	-0.25	138
68	Right	54.4685	Female	1	-0.5	14
68	Left	54.4685	Female	1.25	-0.5	159
69	Right	45.6776	Female	-10	0	0
69	Left	45.6776	Female	-6.5	-1	145
70	Right	45.9671	Female	-7	-0.5	175
70	Left	45.9671	Female	-6	-1	166
71	Right	50.3151	Female	-0.75	-1.5	80	-0.75	-1.25	85
71	Left	50.3151	Female	0.75	-2	84	0.5	-2	85
72	Right	41.4329	Female	-7	-1	134
72	Left	41.4329	Female	-8.25	-1	8
73	Right	42.1093	Male	-3	0	0
73	Left	42.1093	Male	-3	-0.25	110
74	Right	43.4192	Female	-1.25	-0.25	100
74	Left	43.4192	Female	-1	-1	95
75	Right	42.8411	Female	7.5	-1	122
75	Left	42.8411	Female	8	-1.25	50
76	Right	49.5929	Female	-1.75	-3.75	86	-1.5	-3.75	86
76	Left	49.5929	Female	-1.75	-4	71	-1.75	-4	71
77	Right	43.3753	Female	-0.75	-0.5	6
77	Left	43.3753	Female	-0.25	-3.25	166
78	Right	43.5973	Female	0.25	-2.75	93
78	Left	43.5973	Female	-0.25	-2	90
79	Right	48.797	Female	-1.25	-1.25	110	-0.25	-1.75	95
79	Left	48.797	Female	-1.75	-0.75	85	-1	-1.25	76
80	Right	39.8247	Female	-2.5	-0.75	97
80	Left	39.8247	Female	-2.25	-1	68
81	Right	45.4712	Female	-3.25	-2.5	89
81	Left	45.4712	Female	-3.25	-1.5	102
82	Right	46.3288	Female	0.5	-0.5	5
82	Left	46.3288	Female	0	0	0
83	Right	38.7178	Female	0	-2	1
83	Left	38.7178	Female	0.25	-2	10
84	Right	40.4164	Female	-1.75	-0.25	29
84	Left	40.4164	Female	-1.5	-1.5	171
85	Right	43.4699	Female	-3.75	-1.5	5
85	Left	43.4699	Female	-4.25	-1	175
86	Right	37.789	Female	-6.25	-0.25	5
86	Left	37.789	Female	-6.25	0	0
87	Right	38.1562	Female	-2.25	-1	95
87	Left	38.1562	Female	-2	-1	100
88	Right	37.686	Female	-5.25	-0.25	3
88	Left	37.686	Female	-5	-0.5	165
89	Right	39.5534	Female	-1.5	-1.25	101
89	Left	39.5534	Female	-1.75	-1.25	79
90	Right	36.4137	Female	-2.75	-0.5	176
90	Left	36.4137	Female	-3	-0.5	155
91	Right	43.8356	Female	3	-0.25	63
91	Left	43.8356	Female	4	-0.5	109
92	Right	34.0877	Female	-2.75	0	0
92	Left	34.0877	Female	-3	0	0
93	Right	34.85	Female	-2.5	-1	5
93	Left	34.85	Female	-3.5	-1	164
94	Right	37.0192	Female	-1	-1	175
94	Left	37.0192	Female	-0.75	-1.5	180
95	Right	34.0902	Female	-7.25	-0.75	60
95	Left	34.0902	Female	-8.25	0	0
96	Right	33.848	Female	-5	-0.75	12
96	Left	33.848	Female	-4.75	-0.75	152
97	Right	34.7534	Female	-4.25	-0.75	163
97	Left	34.7534	Female	-4.75	-1	177
98	Right	34.0902	Female	-1.75	-1.25	163
98	Left	34.0902	Female	-1.5	-1.25	31
99	Right	33.4344	Female	-2.5	-1.75	6
99	Left	33.4344	Female	-2	-0.5	164
100	Right	40.6995	Female	2	-1	175	3.25	-1.5	178
100	Left	40.6995	Female	2.5	-1.5	171	3	-1.5	180
101	Right	34.0521	Female	0.75	-1.75	180
101	Left	34.0521	Female	0.75	-2	175
102	Right	32.6475	Female	-2.5	-0.25	10
102	Left	32.6475	Female	-2.5	-0.25	165
103	Right	40.4293	Female	5	-0.5	45
103	Left	40.4293	Female	5.25	-1.5	135
104	Right	39.5656	Female	-1	-0.5	53	-1	-0.5	53
104	Left	39.5656	Female	-1	-0.5	85	-0.75	-0.5	85
105	Right	29.5178	Female	-3.75	-1.75	162
105	Left	29.5178	Female	-4.5	-0.5	13
106	Right	39.4126	Female	-3.25	-1	175	-3	-1	175
106	Left	39.4126	Female	-3.25	-0.5	175	-3	-0.5	175
107	Right	30.3497	Female	-0.25	-2	169
107	Left	30.3497	Female	0	-2.75	13
108	Right	28.8384	Female	4.25	-3.5	19	5.25	-3.5	22
108	Left	28.8384	Female	4.75	-4.5	165	5.75	-4.5	167
109	Right	33.6918	Female	-6.75	-1.25	109
109	Left	33.6918	Female	-7	-1.25	81
110	Right	29.2978	Female	-4.25	-1	7
110	Left	29.2978	Female	-4.25	-0.75	152
111	Right	30.5151	Female	-4	-0.75	89
111	Left	30.5151	Female	-4.25	-0.75	127
112	Right	34.1973	Female	-3	0	0	-3	0
112	Left	34.1973	Female	-2.25	-0.75	20	-2.25	-0.75	20
113	Right	29.2158	Female	-1.75	-1.25	55
113	Left	29.2158	Female	-2.25	-2	118
114	Right	36.8825	Female	-7.5	-0.25	135	-7.75	0
114	Left	36.8825	Female	-5.25	-1.5	170	-5.25	-1.5	166
115	Right	30.9838	Female	-2.25	-1	86
115	Left	30.9838	Female	-1	-1.75	74
116	Right	30.861	Female	-4.25	0	0
116	Left	30.861	Female	-4.25	0	0
117	Right	34.3452	Female	-3.25	-0.5	170	-3.25	-0.75	173
117	Left	34.3452	Female	-4.25	-0.5	15	-4.25	-0.5	20
118	Right	26.2712	Female	-3	-0.75	3
118	Left	26.2712	Female	-2.75	-0.75	180
119	Right	28.492	Female	-5.75	-0.5	19
119	Left	28.492	Female	-5	0	0
120	Right	31.9208	Female	4.5	-1.75	13
120	Left	31.9208	Female	2.25	-2.25	23
121	Right	34.6274	Female	-3	0	0	-3	0
121	Left	34.6274	Female	-3.25	0	0	-3.25	0
122	Right	32.0877	Female	-2	-0.5	145	-1.75	-0.5	147
122	Left	32.0877	Female	-2	0	0	-1.75	0
123	Right	24.4137	Female	-2	-0.5	10
123	Left	24.4137	Female	-2.25	0	0
124	Right	31.3041	Female	-4.5	-4	47
124	Left	31.3041	Female	-3.5	-3	82
125	Right	25.9041	Female	-4.75	-0.75	150
125	Left	25.9041	Female	-4.75	-0.75	175
126	Right	30.2575	Female	-9.75	-1.5	164	-9.75	-1.5	165
126	Left	30.2575	Female	-5.5	-2	34	-5.5	-2	35
127	Right	33.4822	Female	-2.5	-0.25	36	-2.25	-0.25	36
127	Left	33.4822	Female	-1.5	-0.75	145	-1.25	-0.75	145
128	Right	30.9973	Female	-3	-1.75	10	-2.75	-1.75	10
128	Left	30.9973	Female	-3.25	-2	5	-3	-2	5
129	Right	32.0219	Female	2.25	-2.75	6	3.5	-2.75	6
129	Left	32.0219	Female	2.5	-3	2	3.75	-3	4
130	Right	22.8812	Female	-5	-1	55
130	Left	22.8812	Female	-2.5	-1.75	177
131	Right	31.7568	Female	-1.25	-1.25	65	-1.25	-1	62
131	Left	31.7568	Female	-1.25	-1.25	135	-1.25	-1.25	130
132	Right	28.4959	Female	-1.75	-0.5	7	-1.5	-0.5	7
132	Left	28.4959	Female	-1.75	-0.5	170	-1.75	-0.5	170
133	Right	30.5628	Female	-1	-0.75	75	-1	-0.75	75
133	Left	30.5628	Female	-0.5	-0.5	135	-0.5	-0.5	135
134	Right	25.7534	Female	-7.5	-1	72
134	Left	25.7534	Female	-5.25	-0.5	116
135	Right	23.0219	Female	-1.25	-0.75	177
135	Left	23.0219	Female	-1.5	-1	167
136	Right	29.862	Female	-4.25	-1	180	-4.25	-1	180
136	Left	29.862	Female	-3.25	-1.25	2	-3.25	-1.25	4
137	Right	21.6867	Female	-1.75	-1.75	95
137	Left	21.6867	Female	-2.5	-1.5	68
138	Right	21.011	Female	-6	-0.75	165
138	Left	21.011	Female	-6	-0.5	27
139	Right	21.0575	Female	-5.75	0	0
139	Left	21.0575	Female	-5.5	-0.5	160
140	Right	26.2247	Female	-7.75	-0.25	90
140	Left	26.2247	Female	-8.5	-0.5	150
141	Right	29.6612	Female	-4.5	0	0	-4.25	0
141	Left	29.6612	Female	-4	-0.75	69	-4	-0.5	65
142	Right	21.0628	Female	-4.75	-0.5	3
142	Left	21.0628	Female	-4.25	-0.5	172
143	Right	27.8907	Female	-3.5	-1.5	100
143	Left	27.8907	Female	-3.25	-1	100
144	Right	27.4411	Female	-4.75	0	0	-4.5	0
144	Left	27.4411	Female	-4.25	-0.5	180	-4	-0.5	180
145	Right	24.8041	Female	1.75	-1.75	7	2.75	-1.75	14
145	Left	24.8041	Female	3.75	-2.75	180	4.75	-2.75	180
146	Right	22.3746	Female	-5	-0.75	67
146	Left	22.3746	Female	-5	-0.5	100
147	Right	23.2077	Female	-6.25	-2.25	17
147	Left	23.2077	Female	-6	-2.25	171
148	Right	27.3808	Female	-1.5	-0.25	73	-1.25	-0.25	70
148	Left	27.3808	Female	-1.75	0	0	-1.75	0
149	Right	21.2712	Female	-0.5	-3.5	25
149	Left	21.2712	Female	-0.5	-3.5	160
150	Right	18.235	Female	-2.5	-0.5	125
150	Left	18.235	Female	-2.75	-0.5	15
151	Right	26.5808	Male	-3.75	-0.25	130	-3.5	-0.25	130
151	Left	26.5808	Male	-3.5	-1	15	-3.25	-0.75	15
152	Right	25.1808	Female	-3	-0.5	130	-3	-0.5	130
152	Left	25.1808	Female	-3.25	-0.75	30	-3.25	-1	28
153	Right	24.153	Female	-1.75	-0.5	100	-1	-0.5	100
153	Left	24.153	Female	-2.25	0	0	-2	0
154	Right	24.8375	Female	-7.5	-0.5	25	-7.75	-0.5	25
154	Left	24.8375	Female	-7.5	-1	164	-7.5	-1	164
155	Right	22.5302	Female	-5	-1.75	175
155	Left	22.5302	Female	-5.75	-1.5	169
156	Right	66.5765	Male	3.5	-0.75	85
156	Left	66.5765	Male	3.5	-1	80
157	Right	61.5002	Male	3.25	-0.75	95
157	Left	61.5002	Male	2.5	-0.75	85
158	Right	56.3671	Male	2	-0.75	98
158	Left	56.3671	Male	1.75	-0.75	77
159	Right	58.663	Male	0.75	0	0
159	Left	58.663	Male	0.75	-0.75	107
160	Right	57.2739	Male	2.25	-0.5	87
160	Left	57.2739	Male	2.25	-0.75	103
161	Right	53.0466	Male	0	-0.5	125
161	Left	53.0466	Male	-1	-1.25	92
162	Right	53.7205	Male	2.5	-0.5	95
162	Left	53.7205	Male	2.75	-0.75	70
163	Right	51.5656	Male	5	-1.5	10
163	Left	51.5656	Male	4.75	-1	65
164	Right	48.7329	Male	-5	-0.5	150
164	Left	48.7329	Male	-4.5	-0.25	15
165	Right	49.4188	Male	-0.75	-3	170
165	Left	49.4188	Male	0	-3.5	10
166	Right	47.0383	Male	2.25	-0.5	95
166	Left	47.0383	Male	2.5	-0.5	145
167	Right	44.9315	Male	-7.5	-0.25	80
167	Left	44.9315	Male	-6.5	-0.5	51
168	Right	46.1011	Male	-5	-0.25	155
168	Left	46.1011	Male	-3.25	-1.25	60
169	Right	46.1288	Male	1	-0.5	1
169	Left	46.1288	Male	2.25	-0.75	152
170	Right	45.082	Male	-1	-1.5	53
170	Left	45.082	Male	-0.75	-1.25	105
171	Right	44.1918	Male	-2	-0.5	32
171	Left	44.1918	Male	-2	-0.5	162
172	Right	43.8082	Male	-2	-0.75	97
172	Left	43.8082	Male	-2.25	-1.25	83
173	Right	48.1475	Male	1.5	-1.75	105
173	Left	48.1475	Male	4	-2	45
174	Right	46.7642	Male	2.25	0	0
174	Left	46.7642	Male	4.75	-2	165
175	Right	51.6795	Male	-9.75	-2.25	51
175	Left	51.6795	Male	-7.5	-1	101
176	Right	50.7631	Male	-6.25	-1	25	-6	-1.75	32
176	Left	50.7631	Male	-5	-0.75	65	-5	-1.25	78
177	Right	51.2959	Male	0.25	-1.25	30	0.5	-1.25	32
177	Left	51.2959	Male	0	-1.25	167	0	-1	170
178	Right	43.8986	Male	-2	0	0
178	Left	43.8986	Male	-2.75	-0.75	95
179	Right	49.0795	Male	0.75	-1	102
179	Left	49.0795	Male	0.5	-0.75	92
180	Right	50.2685	Male	0.5	0	0	0.5	0
180	Left	50.2685	Male	1.5	-1	134	1.5	-0.5	129
181	Right	45.9288	Male	-0.5	-1	93	-0.5	-1	93
181	Left	45.9288	Male	-1.25	-0.75	75	-1	-0.75	75
182	Right	43.0356	Male	-1.5	-0.75	43
182	Left	43.0356	Male	0.25	-1.25	96
183	Right	48.8345	Male	0.25	-0.5	110
183	Left	48.8345	Male	0.25	-0.5	85
184	Right	44.2219	Male	-0.5	-0.75	112	-0.25	-0.75	112
184	Left	44.2219	Male	-1	0	0	-0.5	0
185	Right	36.6301	Male	-3.5	-0.25	125
185	Left	36.6301	Male	-2.25	-0.5	45
186	Right	38.4027	Male	0.25	-3.75	91
186	Left	38.4027	Male	0.25	-3.5	77
187	Right	41.3233	Male	1.25	0	0	2.75	0
187	Left	41.3233	Male	1.25	0	0	3.25	0
188	Right	36.1612	Male	-4.25	0	0
188	Left	36.1612	Male	-3	-0.75	15
189	Right	42.6075	Male	-4.5	-0.5	135	-4.75	-0.5	140
189	Left	42.6075	Male	-4.5	-0.5	135	-4.75	-0.25	135
190	Right	35.2814	Male	-6.25	0	0
190	Left	35.2814	Male	-6.5	0	0
191	Right	35.2877	Male	-3	-0.5	155
191	Left	35.2877	Male	-3	-0.25	20
192	Right	33.1589	Male	-1.75	-1	95
192	Left	33.1589	Male	-8	-2	168
193	Right	39.7288	Male	-0.75	-0.75	107	-0.75	-0.5	107
193	Left	39.7288	Male	-0.25	-1	27	-0.25	-0.75	27
194	Right	31.2274	Male	-1.75	0	0
194	Left	31.2274	Male	-1.75	0	0
195	Right	29.8603	Male	-6	-3.75	4
195	Left	29.8603	Male	-7	-0.75	177
196	Right	39.0765	Male	-3.5	0	0	-3.25	0
196	Left	39.0765	Male	-3.75	0	0	-3.5	0
197	Right	38.6421	Male	-2	-0.25	84	-2	-0.25	93
197	Left	38.6421	Male	-1.75	0	0	-1.5	0
198	Right	31.2712	Male	-4	0	0
198	Left	31.2712	Male	-4	0	0
199	Right	31.9425	Male	-5	0	0
199	Left	31.9425	Male	-5	-0.25	58
200	Right	29.3365	Male	-2	0	0
200	Left	29.3365	Male	-2.5	-0.25	140
201	Right	30.2466	Male	-4.25	-0.5	135
201	Left	30.2466	Male	-2.75	-0.5	55
202	Right	31.8822	Male	-3	-0.5	175
202	Left	31.8822	Male	-2.5	-1	10
203	Right	33.5233	Male	-2.75	0	0	-2.75	0
203	Left	33.5233	Male	-2.75	-0.25	73	-2.5	-0.25	73
204	Right	27.7268	Male	-3.25	-0.5	94
204	Left	27.7268	Male	-2.75	-0.75	47
205	Right	32.3087	Male	-2.5	-2	146
205	Left	32.3087	Male	-3	-2.25	35
206	Right	29.569	Male	0	-2.25	119
206	Left	29.569	Male	-0.5	-2.75	73
207	Right	34.0822	Male	0.25	-1	122
207	Left	34.0822	Male	0	-0.75	60
208	Right	36.6928	Male	-1.75	-2.25	174	-1.5	-2.25	174
208	Left	36.6928	Male	-2.75	-1.75	5	-2.5	-1.5	5
209	Right	29.5397	Male	-5.75	-1.25	93
209	Left	29.5397	Male	-5.75	-2	85
210	Right	34.5282	Male	-9.75	-2.5	5
210	Left	34.5282	Male	-9.5	-3.75	180
211	Right	34.4863	Male	-2	-1.5	98	-1.75	-1.5	98
211	Left	34.4863	Male	-2	-1.5	92	-2	-1.5	92
212	Right	31.6658	Male	-3.75	0	0	-3.75	0
212	Left	31.6658	Male	-4.25	-0.25	178	-4.25	-0.25	180
213	Right	35.0027	Male	-2.25	-1.75	100	-2	-1.5	100
213	Left	35.0027	Male	-2.5	-1.5	70	-2.25	-1.25	70
214	Right	28.2712	Male	4.25	-2.25	155
214	Left	28.2712	Male	4.25	-3.5	174
215	Right	30.0877	Male	-0.5	-1.25	7
215	Left	30.0877	Male	0.25	-2	170
216	Right	32.8135	Male	-5.5	-1.75	25
216	Left	32.8135	Male	-6.25	-1.75	165
217	Right	31.3671	Male	-0.75	0	0	-0.75	0
217	Left	31.3671	Male	-0.75	-0.75	4	-1	-0.75	4
218	Right	26.411	Male	-1.5	0	0
218	Left	26.411	Male	-1.5	-0.5	81
219	Right	27.7315	Male	-2	-0.25	168
219	Left	27.7315	Male	-2.5	0	0
220	Right	32.6066	Male	2.75	-0.75	156	5.75	-0.75	161
220	Left	32.6066	Male	2.25	-0.5	179	4.5	-0.5	3
221	Right	29.0849	Male	-2.5	0	0
221	Left	29.0849	Male	-3	-0.5	180
222	Right	31.2658	Male	-1.75	-4	9	-1.25	-4	11
222	Left	31.2658	Male	-1.75	-5	171	-1.5	-4.75	164
223	Right	27.7268	Male	-4.75	-0.5	16	-4.5	-0.5	28
223	Left	27.7268	Male	-5.25	-0.5	4	-5	-0.25	4
224	Right	29.1726	Male	-3.75	-0.5	30
224	Left	29.1726	Male	-3.5	-1.25	140
225	Right	32.3964	Male	-7	-0.5	165	-7	-0.5	165
225	Left	32.3964	Male	-7.25	-0.5	150	-7.25	-0.75	150
226	Right	32.443	Male	-1.75	-0.5	6	-1.25	-0.5	5
226	Left	32.443	Male	-2	-0.5	20	-1.5	-0.5	18
227	Right	26.6837	Male	-3.25	-0.5	170
227	Left	26.6837	Male	-3.25	-0.5	22
228	Right	31.2822	Male	-3.5	-2	1	-3.75	-2	1
228	Left	31.2822	Male	-4.25	-2	172	-4.5	-2	175
229	Right	29.5632	Male	-1	-2.75	135	-0.25	-2.75	134
229	Left	29.5632	Male	-1.5	-2	44	-1.5	-2.25	42
230	Right	29.0356	Male	-3	-0.5	122	-3	-0.25	122
230	Left	29.0356	Male	-2.75	-0.5	82	-2.5	-0.5	82
231	Right	26.5477	Male	-4	-1.75	5	-4.25	-1.75	3
231	Left	26.5477	Male	-3.25	-1.75	174	-3.5	-2	172
232	Right	25.0384	Male	-3.25	-0.5	53
232	Left	25.0384	Male	-3.25	-0.25	180
233	Right	21.6159	Male	-1.5	-0.5	59
233	Left	21.6159	Male	-1.75	-0.75	120
234	Right	25.5959	Male	-4.25	0	0	-4.25	0
234	Left	25.5959	Male	-3.25	-1.75	176	-3	-2.25	176
235	Right	24.1257	Male	-3.25	-1	170	-3.25	-1	171
235	Left	24.1257	Male	-3	-1	6	-3	-1	7
236	Right	24.4128	Male	-2	0	0	-2	0
236	Left	24.4128	Male	-2	-1.25	14	-1.75	-1.25	18
237	Right	21.1288	Male	-2	0	0
237	Left	21.1288	Male	-2	-0.5	170
238	Right	22.5027	Male	-1	-0.25	177	-1.25	-0.25	148
238	Left	22.5027	Male	-1.25	-0.25	36	-1.25	-0.25	65
239	Right	19.8164	Male	-1.75	-0.25	105	-1.5	-0.25	105
239	Left	19.8164	Male	-1.75	-0.25	40	-1.5	-0.25	40
240	Right	21.0658	Female	-3.25	0	0	-3	0
240	Left	21.0658	Female	-3	-0.5	23	-2.75	-0.5	16
241	Right	19.9944	Female	-3.75	-0.25	15	-3.5	-0.25	15
241	Left	19.9944	Female	-3.75	-0.5	175	-3.5	-0.5	175
242	Right	19.6399	Female	-2.25	-1.75	96	-1.75	-1.75	96
242	Left	19.6399	Female	-2.25	-2	64	-1.75	-2	64
243	Right	20.5479	Female	-2	-0.5	135	-2	-0.5	135
243	Left	20.5479	Female	-2	-0.5	50	-2	-0.75	50
244	Right	19.6329	Female	-1.5	0	0
244	Left	19.6329	Female	-1.5	0	0
245	Right	30.7616	Female	-6	-0.5	178
245	Left	30.7616	Female	-5.25	-0.75	180
246	Right	74.6274	Female	-1.5	-1	85
246	Left	74.6274	Female	-1.75	-0.5	55
247	Right	66.5311	Female	3.75	-0.75	75
247	Left	66.5311	Female	2.25	-0.5	150
248	Right	64.7957	Female	1.5	-1.75	77
248	Left	64.7957	Female	1.25	-0.75	98
249	Right	65.7808	Female	3	-3.75	137
249	Left	65.7808	Female	3	-4.25	22
250	Right	65.463	Female	1.5	-0.5	86
250	Left	65.463	Female	1.5	-0.75	97
251	Right	64.0274	Female	-3	-0.75	69
251	Left	64.0274	Female	-4	-0.75	77
252	Right	61.1753	Female	-7.25	-1.25	89
252	Left	61.1753	Female	-6	-1.75	97
253	Right	63.3863	Female	1.5	-1.5	90
253	Left	63.3863	Female	1.25	-1	60
254	Right	61.3315	Female	-2	-0.25	6
254	Left	61.3315	Female	-1.25	-1	41
255	Right	67.8055	Female	2.75	-1.5	117
255	Left	67.8055	Female	3	-1.25	61
256	Right	59.4877	Female	4	-0.5	160
256	Left	59.4877	Female	3.75	-0.25	30
257	Right	59.6301	Female	1.75	0	0
257	Left	59.6301	Female	2.25	0	0
258	Right	60.0521	Female	2	-0.5	180
258	Left	60.0521	Female	1.75	-0.5	30
259	Right	55.6466	Female	0.5	-1.5	117
259	Left	55.6466	Female	0.75	-2.25	72
260	Right	59.8	Female	0	-1	57
260	Left	59.8	Female	-0.25	-0.75	125
261	Right	59.7808	Female	1.5	-0.5	66
261	Left	59.7808	Female	1.25	0	0
262	Right	56.6564	Female	-0.5	-1.25	178
262	Left	56.6564	Female	0	-1.25	9
263	Right	55.5425	Female	0.25	-0.25	2
263	Left	55.5425	Female	0.25	-0.25	98
264	Right	57.3205	Female	-3.25	-2.75	3
264	Left	57.3205	Female	-2.25	-4	1
265	Right	56.41	Female	-0.25	-1.75	117
265	Left	56.41	Female	-1	-1.75	59
266	Right	55.5973	Female	0.75	-0.5	179
266	Left	55.5973	Female	1.25	-0.75	7
267	Right	59.1123	Male	1.75	-1	36
267	Left	59.1123	Male	0.5	-0.75	20
268	Right	54.9764	Female	-5.25	-1	45
268	Left	54.9764	Female	-3.25	-1.25	127
269	Right	55.3863	Female	0.5	0	0
269	Left	55.3863	Female	1.5	-0.75	15
270	Right	55.3934	Female	-1.75	-0.25	180
270	Left	55.3934	Female	-0.75	-0.5	38
271	Right	57.4566	Female	-5.25	-1	175
271	Left	57.4566	Female	-5.25	-1.75	177
272	Right	62.1094	Female	1.75	-0.75	110
272	Left	62.1094	Female	2.5	-1.5	69
273	Right	60.811	Female	2.25	-0.5	100
273	Left	60.811	Female	1	-0.25	10
274	Right	55.8384	Female	-4.25	-2.25	19
274	Left	55.8384	Female	-5.75	-1.5	170
275	Right	61.7507	Female	3.25	-0.5	70
275	Left	61.7507	Female	3.5	-1	45
276	Right	53.4164	Female	4.5	-0.5	147
276	Left	53.4164	Female	4.5	-0.75	62
277	Right	54.8449	Female	1.75	-0.25	133
277	Left	54.8449	Female	2	0	0
278	Right	62.8203	Female	0	-2	103	0	-2.25	95
278	Left	62.8203	Female	-0.75	-1.25	104	-0.25	-1.5	99
279	Right	54.1123	Female	-1.75	-0.75	137
279	Left	54.1123	Female	-1.5	-0.75	35
280	Right	53.0438	Female	-7.75	-0.5	74
280	Left	53.0438	Female	-6.5	-0.5	17
281	Right	56.1507	Female	1.25	0	0
281	Left	56.1507	Female	1	0	0
282	Right	54.0575	Female	-5.75	-2.25	56
282	Left	54.0575	Female	-6.75	-1.25	155
283	Right	54.8033	Female	2.75	0	0
283	Left	54.8033	Female	3	-1	60
284	Right	53.5479	Female	-2.25	-0.5	156
284	Left	53.5479	Female	-2.5	0	0
285	Right	55.4137	Female	-1	-1	22
285	Left	55.4137	Female	-2.25	-1.25	12
286	Right	53.4164	Female	-3.5	-1.75	56
286	Left	53.4164	Female	-6.75	-2.25	150
287	Right	57.1479	Female	-4.75	-1	168
287	Left	57.1479	Female	-4.25	-0.5	170
288	Right	55.3096	Female	2	-0.25	117
288	Left	55.3096	Female	2	-0.25	102
289	Right	54.8192	Female	2	0	0
289	Left	54.8192	Female	2.5	-0.75	117
290	Right	60.5342	Female	-2.25	0	0
290	Left	60.5342	Female	-2.5	0	0
291	Right	54.411	Female	-0.5	-0.25	30
291	Left	54.411	Female	-0.25	-0.75	95
292	Right	52.8461	Female	-4	-0.5	95
292	Left	52.8461	Female	-3.75	-1	55
293	Right	54.3233	Female	3.75	-0.5	105
293	Left	54.3233	Female	4.25	-0.25	80
294	Right	54.6959	Female	0.25	-0.75	2
294	Left	54.6959	Female	-1.75	-0.5	162
295	Right	58.5068	Female	-1.75	-0.5	10	-1.75	-0.5	10
295	Left	58.5068	Female	-1	-0.75	135	-1	-0.75	135
296	Right	59.5918	Female	2	-0.5	173
296	Left	59.5918	Female	2	-0.5	150
297	Right	56.8393	Female	-1	-0.25	145	-1	-0.5	166
297	Left	56.8393	Female	-1	-0.5	45	-1	-0.5	10
298	Right	52.0493	Female	-2.75	-0.25	15
298	Left	52.0493	Female	-3	0	0
299	Right	50.9589	Female	-5.75	-0.25	35
299	Left	50.9589	Female	-4.5	-0.5	172
300	Right	50.9644	Female	-0.75	-0.75	74
300	Left	50.9644	Female	-0.5	-0.75	105
301	Right	52.6667	Female	-5.25	0	0
301	Left	52.6667	Female	-4.5	0	0
302	Right	58.6521	Female	4.25	-0.5	100
302	Left	58.6521	Female	4.5	-0.5	85
303	Right	54.0411	Female	-1	-0.75	14
303	Left	54.0411	Female	-1.5	-1.5	172
304	Right	52.9022	Female	8	-0.75	60
304	Left	52.9022	Female	4	-0.5	30
305	Right	51.8415	Female	-7.75	-0.75	15
305	Left	51.8415	Female	-8	-1.25	164
306	Right	59.0219	Female	-1.75	-1.5	110
306	Left	59.0219	Female	-2.5	-0.75	70
307	Right	54.0466	Female	-7.5	-2.5	5
307	Left	54.0466	Female	-5.25	-2.25	170
308	Right	52.2377	Female	1.5	-0.25	175
308	Left	52.2377	Female	2.25	-1	140
309	Right	52.6565	Female	1.25	-0.5	25
309	Left	52.6565	Female	1.25	-1	150
310	Right	59.3689	Female	2	-0.5	180
310	Left	59.3689	Female	2	-0.5	180
311	Right	58.4869	Female	1.5	0	0
311	Left	58.4869	Female	1.5	-0.25	67
312	Right	53.0712	Female	6	-0.75	172
312	Left	53.0712	Female	4.5	-0.25	29
313	Right	60.3805	Female	3.25	-0.25	163
313	Left	60.3805	Female	3.5	-0.25	155
314	Right	52.126	Female	-1.25	-0.5	14
314	Left	52.126	Female	-1.5	-0.25	21
315	Right	51.8027	Female	2	0	0
315	Left	51.8027	Female	1.75	0	0
316	Right	50.537	Female	-4.75	-0.75	105
316	Left	50.537	Female	-4.25	-1.25	79
317	Right	53.7315	Female	2.25	-0.25	110
317	Left	53.7315	Female	1.75	-0.25	35
318	Right	52.2411	Female	-4.25	-1.25	177
318	Left	52.2411	Female	-0.75	-1	105
319	Right	53.2822	Female	1.5	-0.25	170
319	Left	53.2822	Female	1.5	-0.25	130
320	Right	50.4737	Female	2.25	0	0
320	Left	50.4737	Female	2.25	0	0
321	Right	51.5699	Female	0.25	0	0
321	Left	51.5699	Female	0.75	-0.5	114
322	Right	54.2382	Female	-0.5	-0.75	101
322	Left	54.2382	Female	-1	-0.25	76
323	Right	55.1425	Female	3.75	-1.25	85
323	Left	55.1425	Female	2.25	0	0
324	Right	52.389	Female	3	-2	29
324	Left	52.389	Female	3.5	-2.5	152
325	Right	49.0164	Female	-1.75	-0.75	158
325	Left	49.0164	Female	-2	0	0
326	Right	58.2705	Female	4.75	-2.25	16
326	Left	58.2705	Female	4.5	-0.5	91
327	Right	57.4767	Female	-3	-0.75	77
327	Left	57.4767	Female	-3.25	-0.75	109
328	Right	49.8461	Female	-3	-0.5	9
328	Left	49.8461	Female	-2.5	-1.25	179
329	Right	50.6849	Female	2.25	0	0
329	Left	50.6849	Female	1.25	0	0
330	Right	50.7973	Female	0.5	-0.25	92
330	Left	50.7973	Female	0.5	-0.25	60
331	Right	51.9836	Female	2	-1.25	175
331	Left	51.9836	Female	1.5	-1	15
332	Right	53.4493	Female	-0.75	-0.5	125
332	Left	53.4493	Female	-0.75	-0.5	29
333	Right	56.7342	Female	-3.75	0	0
333	Left	56.7342	Female	-4.25	-0.5	50
334	Right	50.7534	Female	-6	-0.5	10
334	Left	50.7534	Female	-5.25	-1	170
335	Right	51.6301	Female	-6.5	-0.75	92
335	Left	51.6301	Female	-6.25	-0.75	81
336	Right	50.5918	Female	4.25	-0.75	10
336	Left	50.5918	Female	3	-0.5	15
337	Right	51.2411	Female	-4.25	-0.5	20
337	Left	51.2411	Female	-4.25	-0.5	150
338	Right	49.2986	Female	-1.25	-0.25	170
338	Left	49.2986	Female	0.75	-4.5	175
339	Right	49.7137	Female	-0.75	-0.5	80
339	Left	49.7137	Female	-0.5	-0.25	20
340	Right	52.4164	Female	-0.75	-0.75	150
340	Left	52.4164	Female	0	-0.5	110
341	Right	49.9294	Female	-2.5	-0.5	14
341	Left	49.9294	Female	-2.75	-0.25	10
342	Right	49.1121	Female	-2.25	-3	119
342	Left	49.1121	Female	-1.75	-2	32
343	Right	51.1699	Female	1.75	-0.75	171
343	Left	51.1699	Female	1.5	-0.75	180
344	Right	52.0411	Female	-2.5	-0.5	90
344	Left	52.0411	Female	-2	-0.5	90
345	Right	47.8247	Female	-4	0	0
345	Left	47.8247	Female	-3	-0.25	109
346	Right	48.9275	Female	-1	-0.5	3
346	Left	48.9275	Female	0.25	-0.75	180
347	Right	56.2027	Female	3.5	-1	174
347	Left	56.2027	Female	4	-1.25	172
348	Right	47.2411	Female	-0.25	-0.75	145
348	Left	47.2411	Female	-0.75	-0.5	60
349	Right	56.3284	Female	2	-0.5	35
349	Left	56.3284	Female	2.5	0	0
350	Right	47.6959	Female	-3.75	-0.25	65
350	Left	47.6959	Female	-1.75	-0.75	45
351	Right	49.7534	Female	0.75	0	0
351	Left	49.7534	Female	1.25	0	0
352	Right	56.3716	Female	0.5	-0.5	86
352	Left	56.3716	Female	0.25	0	0
353	Right	50.2466	Female	3.5	-0.75	92
353	Left	50.2466	Female	3	0	0
354	Right	50.5233	Female	-1.5	-0.5	62
354	Left	50.5233	Female	-1	-1	108
355	Right	56.153	Female	5.25	-2.75	18
355	Left	56.153	Female	2.75	-1	158
356	Right	53.5123	Female	1	0	0
356	Left	53.5123	Female	1.25	-0.75	76
357	Right	48.8777	Female	-5.5	-0.5	180
357	Left	48.8777	Female	-5.25	-0.5	26
358	Right	49.0877	Female	1.5	-0.25	180
358	Left	49.0877	Female	1.75	-1.25	165
359	Right	47.3945	Female	-4	0	0
359	Left	47.3945	Female	-3.5	0	0
360	Right	46.6369	Female	-1.75	-1.5	72
360	Left	46.6369	Female	-1.25	-1.25	111
361	Right	49.0877	Female	2.5	0	0
361	Left	49.0877	Female	2.5	0	0
362	Right	49.5824	Female	3.75	-1	145
362	Left	49.5824	Female	3.5	-1	30
363	Right	48.9605	Female	5.25	0	0
363	Left	48.9605	Female	4.75	-0.25	175
364	Right	48.8812	Female	2.5	-0.25	12
364	Left	48.8812	Female	1.5	-0.5	180
365	Right	53.9445	Female	6	-0.25	3
365	Left	53.9445	Female	5.5	-0.5	85
366	Right	55.8825	Female	3	-1.25	5
366	Left	55.8825	Female	2.5	-0.75	147
367	Right	48.5448	Female	-4	-1	95
367	Left	48.5448	Female	-5.25	-0.5	30
368	Right	49.2463	Female	-3.25	-1.75	2
368	Left	49.2463	Female	-3	-0.5	149
369	Right	46.3507	Female	-6	-0.5	25
369	Left	46.3507	Female	-4.5	0	0
370	Right	56.0575	Female	-2.25	-0.5	128
370	Left	56.0575	Female	-1.5	-0.75	114
371	Right	54.9012	Female	3	-0.5	161
371	Left	54.9012	Female	3	-0.5	160
372	Right	47.9616	Female	-7.5	-1	95
372	Left	47.9616	Female	-8.25	-1	58
373	Right	54.7833	Female	2	-0.25	90	2.25	-0.25	90
373	Left	54.7833	Female	2	-0.5	120	2.25	-0.25	120
374	Right	48.6767	Female	1.75	0	0
374	Left	48.6767	Female	0.75	0	0
375	Right	49.3507	Female	-2.75	-0.25	90
375	Left	49.3507	Female	-2.5	-0.75	78
376	Right	55.811	Female	2	0	0
376	Left	55.811	Female	2.25	0	0
377	Right	46.1918	Female	-4	-1	174
377	Left	46.1918	Female	-2.25	-0.5	171
378	Right	55.4384	Female	-4.75	0	0
378	Left	55.4384	Female	-5.5	0	0
379	Right	49.6603	Female	-3.75	-1.25	173
379	Left	49.6603	Female	-3.75	-1.25	8
380	Right	47.1918	Female	-2.5	-0.25	18
380	Left	47.1918	Female	-2.75	0	0
381	Right	45.0932	Female	-3.75	-1.25	174
381	Left	45.0932	Female	-5	-0.5	180
382	Right	50.8384	Female	-1.25	-0.25	155
382	Left	50.8384	Female	-1.75	0	0
383	Right	45.3041	Female	-1.75	0	0	-1	0
383	Left	45.3041	Female	-1.5	-0.5	130	-1	-0.25	115
384	Right	49.4904	Female	-2.5	-2.5	180
384	Left	49.4904	Female	-2.75	-1.5	180
385	Right	48.6493	Female	-0.75	0	0
385	Left	48.6493	Female	-0.75	0	0
386	Right	49.5862	Female	2.75	-0.5	62	3	-0.75	22
386	Left	49.5862	Female	3.5	0	0	3.5	-0.25	36
387	Right	46.5301	Female	-5	-0.75	33
387	Left	46.5301	Female	-5	-0.5	51
388	Right	49.1068	Female	-3	-1.25	166
388	Left	49.1068	Female	-3.75	0	0
389	Right	53.2055	Female	3.5	-0.75	72
389	Left	53.2055	Female	3.25	-0.5	113
390	Right	45.4956	Female	0	-3.25	3
390	Left	45.4956	Female	-0.25	-3.25	2
391	Right	46.2596	Female	3.75	0	0
391	Left	46.2596	Female	3.25	-0.75	174
392	Right	46.0219	Female	-7.25	0	0
392	Left	46.0219	Female	-9	-0.75	72
393	Right	44.2603	Female	-3.75	-1	38
393	Left	44.2603	Female	-4.25	-1.75	171
394	Right	46.263	Female	2	-1.5	61
394	Left	46.263	Female	2.5	-0.5	133
395	Right	48.8356	Female	-3	-1.5	5	-3	-1.5	5
395	Left	48.8356	Female	-3.75	-0.5	172	-3.75	-0.5	172
396	Right	47.0521	Female	1	-0.5	115
396	Left	47.0521	Female	0.75	-1.5	5
397	Right	53.7678	Female	1.5	0	0
397	Left	53.7678	Female	1.5	-0.25	140
398	Right	50.1644	Female	5.5	-0.5	160
398	Left	50.1644	Female	5	-0.5	175
399	Right	47.7315	Female	-3.25	-1.25	85
399	Left	47.7315	Female	-3	-1.25	78
400	Right	53.6721	Female	-1.5	-1.25	13
400	Left	53.6721	Female	-2.75	-0.5	171
401	Right	46.7973	Female	0.25	0	0
401	Left	46.7973	Female	0.25	0	0
402	Right	45.9808	Female	-6.25	-2.25	159
402	Left	45.9808	Female	-6	-2.25	40
403	Right	54.0411	Female	1.75	0	0
403	Left	54.0411	Female	2.5	0	0
404	Right	50.2521	Female	-3.5	-0.25	178	-3.5	-0.25	178
404	Left	50.2521	Female	-3.5	-0.25	43	-3.5	-0.25	43
405	Right	45.2623	Female	-5.25	-1	103
405	Left	45.2623	Female	-6	-0.75	80
406	Right	53.5644	Female	1	-0.25	100
406	Left	53.5644	Female	0.75	0	0
407	Right	48.1753	Female	0	-2.5	176
407	Left	48.1753	Female	0	-2.75	4
408	Right	49.5068	Female	1	-0.25	86
408	Left	49.5068	Female	1	-0.25	4
409	Right	45.9342	Female	-7.25	-0.5	50
409	Left	45.9342	Female	-5.75	-0.5	35
410	Right	51.0384	Female	-5	-0.75	2
410	Left	51.0384	Female	-4.75	-1.25	168
411	Right	48.3005	Female	-2.5	-0.25	25	-2.25	-0.25	25
411	Left	48.3005	Female	-3	-1	161	-3	-1	161
412	Right	52.3279	Female	2	-0.25	140	1.75	-0.25	140
412	Left	52.3279	Female	1.5	-0.5	5	2	-0.5	5
413	Right	53.0767	Female	-5.25	-0.75	58
413	Left	53.0767	Female	-5.5	0	0
414	Right	52.5683	Female	1.5	-0.5	4	1.5	-0.5	4
414	Left	52.5683	Female	1.25	0	0	1.25	0
415	Right	50.3808	Female	-2	-0.25	65
415	Left	50.3808	Female	-2	0	0
416	Right	52.5301	Female	-1.75	-2	174	-1.25	-2	179
416	Left	52.5301	Female	-1.5	-2.5	5	-1	-2.75	6
417	Right	45.4877	Female	-4	-0.5	141
417	Left	45.4877	Female	-3.75	0	0
418	Right	43.9153	Female	-3.25	-1.5	9
418	Left	43.9153	Female	-3.25	-1.25	13
419	Right	47.8852	Female	2	-0.75	177
419	Left	47.8852	Female	2	0	0
420	Right	52.0055	Female	1.25	-0.25	115
420	Left	52.0055	Female	0.75	-0.5	175
421	Right	49.8808	Female	-4.75	-0.75	104
421	Left	49.8808	Female	-6	-0.75	107
422	Right	45.2959	Female	-2	0	0
422	Left	45.2959	Female	-2.75	-0.25	11
423	Right	49.1836	Female	-0.25	-1	168
423	Left	49.1836	Female	-0.25	-0.75	173
424	Right	43.6311	Female	-3.25	-0.75	9
424	Left	43.6311	Female	-3.5	-0.25	146
425	Right	51.4098	Female	-3.75	-0.5	111	-4	0
425	Left	51.4098	Female	-4	-0.25	87	-4	0
426	Right	49.791	Female	-2	-0.75	120	-1.75	-0.75	116
426	Left	49.791	Female	-1.75	-0.75	84	-1.5	-0.75	79
427	Right	42.786	Female	-1	-1.25	154
427	Left	42.786	Female	-1	-0.5	20
428	Right	42.1643	Female	-2.25	-0.5	106
428	Left	42.1643	Female	-1.75	-1.75	92
429	Right	43.459	Female	-1.25	-1.25	100
429	Left	43.459	Female	-1.5	-0.75	62
430	Right	43.0902	Female	0.5	-3	2
430	Left	43.0902	Female	0.75	-3.25	173
431	Right	44.8822	Female	-6.5	-2	1
431	Left	44.8822	Female	-6.5	-1.25	179
432	Right	41.2219	Female	-2.75	-0.25	99
432	Left	41.2219	Female	-2.75	0	0
433	Right	50.1507	Female	5.25	-1.25	75
433	Left	50.1507	Female	3.25	-0.25	85
434	Right	49.2521	Female	2.75	-0.25	47	3	-0.25	47
434	Left	49.2521	Female	2.5	-0.75	126	2.75	-0.75	126
435	Right	51.2438	Female	1.75	-0.25	21
435	Left	51.2438	Female	1.5	-0.25	57
436	Right	47.4055	Female	-8.25	-0.25	85
436	Left	47.4055	Female	-8.25	-0.25	90
437	Right	50.4919	Female	2.5	-0.25	71
437	Left	50.4919	Female	2.25	0	0
438	Right	44.2466	Female	3.75	-2.25	44
438	Left	44.2466	Female	2.25	-0.5	120
439	Right	50.3934	Female	-6.5	-0.75	157	-6.25	-0.75	157
439	Left	50.3934	Female	-7.75	-1	41	-7.75	-1.25	41
440	Right	50.9836	Female	-7.25	-0.5	120	-6.75	-0.5	120
440	Left	50.9836	Female	-6	0	0	-5.75	0
441	Right	42.6284	Female	-2	-0.75	4
441	Left	42.6284	Female	-2	-0.5	180
442	Right	42.5574	Female	-3.25	-1.25	95
442	Left	42.5574	Female	-3.75	-1.25	78
443	Right	46.1257	Female	-0.75	-0.25	177
443	Left	46.1257	Female	-0.5	-0.25	104
444	Right	43.7123	Female	1.25	-1.5	1
444	Left	43.7123	Female	1.5	-2	173
445	Right	42.3907	Female	-4.25	-0.75	153
445	Left	42.3907	Female	-4.5	-1	2
446	Right	44.4192	Female	-1	-1	78
446	Left	44.4192	Female	-1.25	-0.75	98
447	Right	47.2027	Female	-4.75	-3	21	-4.75	-3	21
447	Left	47.2027	Female	-2	-0.5	175	-2	-0.75	175
448	Right	40.9068	Female	-6	-0.5	7
448	Left	40.9068	Female	-5.25	-0.25	120
449	Right	50.5945	Female	-2.5	0	0	-2.5	0
449	Left	50.5945	Female	-2	-0.5	140	-2	-0.5	140
450	Right	45.4809	Female	-3.25	-0.5	165
450	Left	45.4809	Female	-2.25	-0.5	32
451	Right	46.4082	Female	-5.5	-0.5	106	-5	-0.5	104
451	Left	46.4082	Female	-6.25	0	0	-6.25	0
452	Right	40.3836	Female	-5.5	-1.25	180
452	Left	40.3836	Female	-4.75	-1.25	180
453	Right	49.7753	Female	-6.25	-1.25	146	-6	-1.25	146
453	Left	49.7753	Female	-6.5	-1.25	167	-6	-1.25	167
454	Right	41.224	Female	-2	-0.5	132
454	Left	41.224	Female	-2.75	-0.25	80
455	Right	43.8466	Female	-6.75	-0.75	20
455	Left	43.8466	Female	-6.5	-1.5	165
456	Right	46.8356	Female	4	-5	15
456	Left	46.8356	Female	1.25	-0.75	70
457	Right	49.276	Female	-4.25	-1	33	-4.25	-1	31
457	Left	49.276	Female	-5.75	-0.75	28	-5.5	-1.25	17
458	Right	47.0658	Female	-0.25	-1	5
458	Left	47.0658	Female	0.25	-1.25	175
459	Right	44.3723	Female	-3.5	-0.75	175
459	Left	44.3723	Female	-3.5	-0.5	165
460	Right	49.6329	Female	-3.25	-2.2	29
460	Left	49.6329	Female	-2.75	-2.5	172
461	Right	43.274	Female	2.75	-1.25	100
461	Left	43.274	Female	1.25	-0.25	110
462	Right	42.1671	Female	5	-1	174
462	Left	42.1671	Female	0.5	0	0
463	Right	48.7463	Female	-1.25	-1.25	84	-1.5	-1.5	88
463	Left	48.7463	Female	-0.5	-2.25	90	-0.25	-2.25	90
464	Right	42.7178	Female	3.25	-0.75	105
464	Left	42.7178	Female	3.25	-1	103
465	Right	41.8219	Female	-1	-1	8
465	Left	41.8219	Female	-1	-0.75	173
466	Right	44.3363	Female	-2.75	0	0
466	Left	44.3363	Female	-1	-0.5	42
467	Right	41.3288	Female	2.5	-0.5	78
467	Left	41.3288	Female	3.25	-0.75	113
468	Right	39.8055	Female	-5.75	-1.5	3
468	Left	39.8055	Female	-5.5	-2	177
469	Right	49.2466	Female	-3	-0.75	15	-2.75	-0.75	5
469	Left	49.2466	Female	-4	-0.75	10	-3.5	-0.75	4
470	Right	48.6066	Female	-9.5	-0.5	60	-9.5	-0.5	70
470	Left	48.6066	Female	-9.5	-1.5	115	-9.5	-1.25	115
471	Right	42.126	Female	-3.25	-1.75	174
471	Left	42.126	Female	-3.75	-0.75	7
472	Right	39.3068	Female	-5.5	-1.25	137
472	Left	39.3068	Female	-3.5	-2	75
473	Right	41.2329	Female	0.5	-3	19
473	Left	41.2329	Female	0.75	-3.75	165
474	Right	39.9317	Female	2	0	0
474	Left	39.9317	Female	1.25	0	0
475	Right	42.1808	Female	-2.25	0	0
475	Left	42.1808	Female	-2.5	-0.5	115
476	Right	39.7104	Female	-0.75	-0.5	176
476	Left	39.7104	Female	-0.75	-0.75	25
477	Right	40.6673	Female	-3.25	-0.5	167
477	Left	40.6673	Female	-3	-0.75	5
478	Right	45.2356	Female	0.25	-3.5	90	0.25	-3.5	89
478	Left	45.2356	Female	-0.75	-1.5	100	-0.5	-1.5	100
479	Right	44.7087	Female	-6.75	-0.25	26
479	Left	44.7087	Female	-6.75	0	0
480	Right	46.3667	Female	-1.25	-0.75	90	-1.25	-0.75	90
480	Left	46.3667	Female	-1	-0.5	70	-0.75	-0.5	70
481	Right	38.7475	Female	-6	-0.25	28
481	Left	38.7475	Female	-2.75	-1.25	104
482	Right	39.5219	Female	4.25	-7	15
482	Left	39.5219	Female	4.25	-5.75	6
483	Right	48.4932	Female	2	-0.5	54
483	Left	48.4932	Female	2.25	-0.5	64
484	Right	39.9262	Female	-1.75	0	0
484	Left	39.9262	Female	-1.5	-0.25	20
485	Right	47.9288	Female	-4.5	-0.25	163	-4.5	0
485	Left	47.9288	Female	-4.25	-0.25	76	-4.25	0
486	Right	43.3907	Female	7	-5.75	168
486	Left	43.3907	Female	6.75	-5	21
487	Right	38.8507	Female	-2.75	-0.75	23
487	Left	38.8507	Female	-3.25	-0.75	155
488	Right	45.137	Female	-1	-1.5	174
488	Left	45.137	Female	-2.25	-2	143
489	Right	44.6192	Female	-0.25	-2.75	10	0.25	-2.75	13
489	Left	44.6192	Female	-0.5	-3.5	9	0.5	-3.5	12
490	Right	38.4973	Female	-0.75	-0.75	164
490	Left	38.4973	Female	-2	-0.75	26
491	Right	40.8384	Female	-1.5	-1	175
491	Left	40.8384	Female	-1.75	-1.25	170
492	Right	44.0685	Female	-3	0	0	-2.75	0
492	Left	44.0685	Female	-2.5	-0.75	110	-2.25	-0.75	110
493	Right	46.4781	Female	0.5	-1.5	174	1	-1.5	167
493	Left	46.4781	Female	0.25	-2	171	0.75	-2	167
494	Right	47.0466	Female	-3.5	-0.75	147	-3.5	-0.75	147
494	Left	47.0466	Female	-3.5	-1.25	173	-3.25	-1.5	180
495	Right	44.2438	Female	5.75	-2	25
495	Left	44.2438	Female	2	-2.5	48
496	Right	40.0548	Female	-3.5	-1.75	10
496	Left	40.0548	Female	-4	-1.75	158
497	Right	37.7611	Female	-2	-1.5	135
497	Left	37.7611	Female	-2	-1.25	25
498	Right	39.3452	Female	-5.75	-0.25	86
498	Left	39.3452	Female	-5.25	-1.25	58
499	Right	36.9562	Female	-6	-0.5	32
499	Left	36.9562	Female	-5.25	-0.75	8
500	Right	37.2219	Female	1.5	-3.75	178
500	Left	37.2219	Female	1.25	-4	2
501	Right	40.4932	Female	-2	-1.75	176
501	Left	40.4932	Female	-2	-2.5	3
502	Right	43.1726	Female	-6.25	-2	175	-6.25	-2	175
502	Left	43.1726	Female	-6.25	-1	5	-6.75	-1	5
503	Right	44.5233	Female	-3	-0.75	178	-3	-0.75	175
503	Left	44.5233	Female	-4.5	0	0	-4.5	-0.25	120
504	Right	39.7014	Female	-3.5	-1.75	175
504	Left	39.7014	Female	-4.25	-1.75	160
505	Right	37.7928	Female	-7.25	-1.75	154
505	Left	37.7928	Female	-7.5	-1.5	3
506	Right	38.6603	Female	-1.75	-1	152
506	Left	38.6603	Female	-2	-1.25	14
507	Right	38.4027	Female	-4.25	-0.25	174
507	Left	38.4027	Female	-2	-1.25	25
508	Right	44.2329	Female	-1.75	-2	91	-1.25	-2	91
508	Left	44.2329	Female	-1.75	-3	77	-1.25	-3	77
509	Right	39.737	Female	-5.75	-2.5	126
509	Left	39.737	Female	-6.5	-2.25	59
510	Right	38.9562	Female	-5.5	-1	14
510	Left	38.9562	Female	-7	-0.25	142
511	Right	45.6082	Female	-2.5	-0.25	43
511	Left	45.6082	Female	-1.25	-0.25	125
512	Right	38.8466	Female	-1.5	-0.5	150
512	Left	38.8466	Female	-1.25	-0.5	12
513	Right	37.9699	Female	-3	-0.5	117
513	Left	37.9699	Female	-3.25	-0.5	90
514	Right	36.1288	Female	-4.5	-1.25	175
514	Left	36.1288	Female	-4.25	-0.75	15
515	Right	36.8284	Female	-2	0	0
515	Left	36.8284	Female	-1.5	-0.25	103
516	Right	41.1041	Female	-1.5	-0.75	5	-1.25	-0.75	5
516	Left	41.1041	Female	-1.25	-1.5	10	-1.25	-1.5	10
517	Right	37.474	Female	-1.75	-1.25	98
517	Left	37.474	Female	-1.25	-0.5	36
518	Right	42.8055	Female	-4	-0.5	75	-4	-0.5	75
518	Left	42.8055	Female	-4.5	0	0	-4.25	0
519	Right	37.1808	Female	-7	-0.25	94
519	Left	37.1808	Female	-6.5	-1	62
520	Right	44.6093	Female	-2	0	0	-2	0
520	Left	44.6093	Female	-2.5	0	0	-2.5	0
521	Right	39.0712	Female	-3.75	-0.5	120
521	Left	39.0712	Female	-2.5	-1	85
522	Right	38.3452	Female	-1.5	-2	164
522	Left	38.3452	Female	-1.5	-3.5	20
523	Right	36.4044	Female	-3.25	-1.25	132
523	Left	36.4044	Female	-4.5	-1	71
524	Right	43.6466	Female	-6	-2.25	93
524	Left	43.6466	Female	-6.75	-1.25	91
525	Right	36.6093	Female	-4	-0.75	102
525	Left	36.6093	Female	-3.75	-0.75	79
526	Right	38.1205	Female	-2.25	-0.25	155
526	Left	38.1205	Female	-2.25	-1.25	177
527	Right	44.1366	Female	0.5	-0.75	90
527	Left	44.1366	Female	0.25	-0.25	92
528	Right	37.6342	Female	-1.25	-0.75	10
528	Left	37.6342	Female	-4	-1	180
529	Right	42.2849	Female	0	-3.5	20	0	-3.5	20
529	Left	42.2849	Female	0	-0.75	91	0	-0.75	91
530	Right	36.2869	Female	-2.5	-1	106
530	Left	36.2869	Female	-2.5	-0.75	56
531	Right	38.4292	Female	-7	-1.25	120
531	Left	38.4292	Female	-6.5	-2.5	110
532	Right	42.6622	Female	-3.75	-8	145
532	Left	42.6622	Female	-2	-1.25	100
533	Right	38.0658	Female	-2.25	-0.75	35
533	Left	38.0658	Female	-1.75	-0.5	135
534	Right	36.2301	Female	-6.25	-0.25	120
534	Left	36.2301	Female	-7.5	-0.25	7
535	Right	38.9421	Female	4.75	-0.5	133
535	Left	38.9421	Female	4.75	0	0
536	Right	40.9534	Female	-4.5	-0.5	12	-4.25	-0.5	10
536	Left	40.9534	Female	-5	-0.25	165	-5	-0.25	165
537	Right	34.4767	Female	-6	-1	5
537	Left	34.4767	Female	-5.75	-0.5	165
538	Right	36.4356	Female	-6.25	-0.5	180
538	Left	36.4356	Female	-5.75	-0.25	165
539	Right	42.6955	Female	-4	-1	66	-3.25	-0.75	76
539	Left	42.6955	Female	-3.25	-0.25	161	-3	-0.25	36
540	Right	34.1233	Female	-8.5	0	0
540	Left	34.1233	Female	-7	-0.5	174
541	Right	38.4082	Female	-3.75	-0.75	140
541	Left	38.4082	Female	-3	-0.75	158
542	Right	39.4767	Female	-5	-0.5	175
542	Left	39.4767	Female	-4.75	-0.75	68
543	Right	35.4822	Female	-2	-0.25	175
543	Left	35.4822	Female	-1.75	-0.25	35
544	Right	39.0027	Female	-1.5	-1	169
544	Left	39.0027	Female	-1	-1.75	4
545	Right	43.4603	Female	-2	-0.5	38	-2	-0.5	40
545	Left	43.4603	Female	-2	-0.5	48	-2	-0.5	44
546	Right	34.6397	Female	-2	-0.75	120
546	Left	34.6397	Female	-1.5	-0.75	75
547	Right	34.0082	Female	-7.25	-0.5	14
547	Left	34.0082	Female	-6.5	-1.5	176
548	Right	41.3918	Female	-7	-1	36
548	Left	41.3918	Female	-7.75	-0.25	149
549	Right	41.3014	Female	-1.5	-0.25	180	-1.5	0
549	Left	41.3014	Female	-2	0	0	-1.75	0
550	Right	42.5	Female	-4	-1	180	-3.5	-1	5
550	Left	42.5	Female	-4	-1.25	168	-3.75	-1.25	173
551	Right	40.2274	Female	-0.5	-1.75	120	-0.5	-1.5	125
551	Left	40.2274	Female	-0.75	-1.75	77	-0.5	-1.75	73
552	Right	42.1421	Female	-2.75	0	0	-2.75	0
552	Left	42.1421	Female	-2.75	0	0	-2.25	0
553	Right	39.9808	Female	-6.25	-0.5	158
553	Left	39.9808	Female	-2	-0.75	175
554	Right	40.5205	Female	-4.25	-0.75	63	-3.75	-0.75	63
554	Left	40.5205	Female	-4.25	-0.75	45	-3.75	-1	46
555	Right	42.2596	Female	-0.75	-0.5	34	-0.5	-0.75	30
555	Left	42.2596	Female	-1.75	0	0	-1.25	0
556	Right	34.663	Female	3	-0.5	170
556	Left	34.663	Female	3.75	0	0
557	Right	32.5863	Female	-2.75	-1.5	21
557	Left	32.5863	Female	-2.75	-2.5	168
558	Right	39.2219	Female	-3.25	-0.25	66	-3.25	-0.5	66
558	Left	39.2219	Female	-2.5	-1	73	-2.25	-1	73
559	Right	32.3178	Female	-3.75	-0.5	47
559	Left	32.3178	Female	-4	-0.5	169
560	Right	40.6712	Female	-4.5	-2.75	162	-4.25	-2.75	162
560	Left	40.6712	Female	-5	-2.25	45	-4.5	-2.25	53
561	Right	32.8518	Female	0	-1	95
561	Left	32.8518	Female	0.25	-1.75	95
562	Right	31.9205	Female	-6.25	-0.5	85
562	Left	31.9205	Female	-6.5	0	0
563	Right	34.2466	Female	-7.25	0	0
563	Left	34.2466	Female	-8.25	-0.5	118
564	Right	33.863	Female	-4.5	-0.5	118
564	Left	33.863	Female	-5.25	-0.25	15
565	Right	35.0795	Female	-3.25	0	0
565	Left	35.0795	Female	-4.5	-1.25	153
566	Right	33.7562	Female	-4.25	-0.5	16
566	Left	33.7562	Female	-5.25	0	0
567	Right	37.6658	Female	-5.75	0	0
567	Left	37.6658	Female	-5.75	-0.5	105
568	Right	34.4247	Female	-4.5	-0.25	142
568	Left	34.4247	Female	-3.5	0	0
569	Right	32.7717	Female	-2.75	-0.25	110
569	Left	32.7717	Female	-3	-0.25	120
570	Right	34.6192	Female	-2.75	-0.75	108
570	Left	34.6192	Female	-2.5	-0.75	72
571	Right	38.6356	Female	-2.25	-0.5	180	-2	-0.5	180
571	Left	38.6356	Female	-2	-0.75	174	-1.75	-0.75	174
572	Right	41.1011	Female	-2.25	-1	110	-2.25	-1	110
572	Left	41.1011	Female	-3.25	-1	70	-3.25	-1.25	70
573	Right	33.7918	Female	-2.75	0	0
573	Left	33.7918	Female	-3.5	0	0
574	Right	32.7272	Female	2	-3.75	176
574	Left	32.7272	Female	3.25	-3.75	7
575	Right	33.4493	Female	3	-5.25	19
575	Left	33.4493	Female	2.75	-4.25	165
576	Right	39.2795	Female	-2.25	-0.5	13	-2.25	-0.25	25
576	Left	39.2795	Female	-3.25	-0.5	121	-3	-0.5	121
577	Right	32.1914	Female	-5.25	-0.75	161
577	Left	32.1914	Female	-3.5	-0.75	176
578	Right	38.6356	Female	-2.75	-3.25	102	-2.25	-3.25	102
578	Left	38.6356	Female	-2	-1.5	62	-2	-1.5	62
579	Right	39.8548	Female	-2.5	-1.5	11	-2.5	-1.75	9
579	Left	39.8548	Female	-3.5	-1	178	-3.5	-1.25	167
580	Right	32.0492	Female	-1.5	-3.25	175
580	Left	32.0492	Female	-1.5	-4	178
581	Right	40.0437	Female	-3.5	-1	55	-3.25	-1	55
581	Left	40.0437	Female	-2.25	-0.75	140	-2.25	-0.75	140
582	Right	32.5437	Female	-2.25	-0.5	4
582	Left	32.5437	Female	-2.75	-0.75	180
583	Right	37.9898	Female	-0.75	-2.5	175	-0.75	-2.5	175
583	Left	37.9898	Female	-0.5	-2.5	7	-0.25	-2.5	7
584	Right	38.3918	Female	-0.5	-1.25	10	-0.25	-1	10
584	Left	38.3918	Female	-1	-1.5	15	-0.75	-1.5	15
585	Right	31.929	Female	-4	-1.25	150
585	Left	31.929	Female	-4.5	-1	46
586	Right	32.4016	Female	-1.75	-0.75	180
586	Left	32.4016	Female	-2.5	-1	175
587	Right	34.0192	Female	-5.5	-0.25	30
587	Left	34.0192	Female	-5.5	-0.25	115
588	Right	33.1671	Female	-7.25	-1.25	50
588	Left	33.1671	Female	-8.75	0	0
589	Right	40	Female	-2.25	-1.25	177	-2.25	-1.25	177
589	Left	40	Female	0.25	-1.5	180	1	-1.5	180
590	Right	33.3288	Female	-3.25	-1.25	32
590	Left	33.3288	Female	-3.75	-2.5	166
591	Right	38.7551	Female	-0.75	-0.5	175	-0.5	-0.75	171
591	Left	38.7551	Female	-0.5	-0.75	16	-0.5	-0.75	10
592	Right	32.8813	Female	-2	-2.75	177
592	Left	32.8813	Female	-0.75	-2	17
593	Right	40.1257	Female	3.25	-0.75	174
593	Left	40.1257	Female	2.75	-1	171
594	Right	32.6434	Female	-2.25	-0.25	28
594	Left	32.6434	Female	-2	0	0
595	Right	40.1175	Female	-4	-0.25	45	-3.5	-0.5	50
595	Left	40.1175	Female	-4.25	0	0	-3.75	0
596	Right	36.6188	Female	-5.25	-0.5	175	-5.25	-0.5	175
596	Left	36.6188	Female	-4.75	-0.5	168	-4.75	-0.5	168
597	Right	39.9372	Female	-1.75	0	0	-1.25	0
597	Left	39.9372	Female	-2.25	0	0	-1.75	0
598	Right	32.7395	Female	-2.25	0	0
598	Left	32.7395	Female	-2.5	0	0
599	Right	32.5067	Female	-2.25	-0.25	180
599	Left	32.5067	Female	-2.5	-0.25	20
600	Right	29.8574	Female	-6	-0.5	18
600	Left	29.8574	Female	-5.25	-1.75	42
601	Right	36.8492	Female	-6.75	-2	13	-7	-2	13
601	Left	36.8492	Female	-6.25	-2	176	-6.5	-2	168
602	Right	30.0329	Female	-2.5	0	0
602	Left	30.0329	Female	-2.25	-0.5	20
603	Right	36.3863	Female	-2	-0.5	160	-2	-0.5	165
603	Left	36.3863	Female	-2	0	0	-1.75	-0.25	55
604	Right	33.4575	Female	-1.5	0	0
604	Left	33.4575	Female	-1.75	-0.75	8
605	Right	31.7404	Female	-8	-2	19
605	Left	31.7404	Female	-7.5	-2	6
606	Right	29.9945	Female	-5	-0.5	3
606	Left	29.9945	Female	-4.25	-0.75	175
607	Right	31.7479	Female	-0.25	-0.5	125
607	Left	31.7479	Female	0	-0.75	15
608	Right	39.1585	Female	0.25	-2.5	20	1	-2.5	17
608	Left	39.1585	Female	0	-2	3	0.25	-1.75	1
609	Right	31.3306	Female	-6.75	-0.5	55
609	Left	31.3306	Female	-6.25	-0.5	160
610	Right	33.1726	Female	-3.75	-0.75	172
610	Left	33.1726	Female	-4	-0.25	9
611	Right	39.4836	Female	-1.75	-0.5	36
611	Left	39.4836	Female	-2.25	0	0
612	Right	36.6685	Female	-1.75	-1	14	-1.75	-1	14
612	Left	36.6685	Female	0.25	-0.75	7	0.25	-0.75	7
613	Right	33.3973	Female	-5	-1.75	178
613	Left	33.3973	Female	-4.75	-1	12
614	Right	32.3096	Female	-2.5	0	0
614	Left	32.3096	Female	-2	0	0
615	Right	30.9546	Female	-7.5	-0.5	35
615	Left	30.9546	Female	-10	0	0
616	Right	35.7068	Female	-5.25	-1	105
616	Left	35.7068	Female	-5.5	-0.75	84
617	Right	32.1562	Female	-1.25	0	0
617	Left	32.1562	Female	-0.75	0	0
618	Right	31.8438	Female	-1.25	0	0
618	Left	31.8438	Female	-1	0	0
619	Right	38.4108	Female	-3.5	-0.5	60	-3.5	-0.5	60
619	Left	38.4108	Female	-3.5	-0.75	180	-3.5	-0.75	180
620	Right	38.8832	Female	-6.5	-1	144
620	Left	38.8832	Female	-6.75	-1.75	157
621	Right	29.7945	Female	-3.25	-3.25	7
621	Left	29.7945	Female	-3	-2.75	179
622	Right	31.9178	Female	-7	0	0
622	Left	31.9178	Female	-8	-0.25	40
623	Right	30.4973	Female	-4.25	-0.25	73
623	Left	30.4973	Female	-4	-0.5	126
624	Right	30.8388	Female	-3	0	0
624	Left	30.8388	Female	-3.5	-0.75	123
625	Right	29.1808	Female	-4.5	-2.75	169
625	Left	29.1808	Female	-5.75	-2.5	7
626	Right	31.9808	Female	-0.75	-0.75	73
626	Left	31.9808	Female	-1	-0.5	95
627	Right	34.418	Female	-5	0	0
627	Left	34.418	Female	-5.5	0	0
628	Right	29.7096	Female	-3.25	-0.5	18
628	Left	29.7096	Female	-3.75	-1	13
629	Right	29.1041	Female	-2.25	0	0
629	Left	29.1041	Female	-2	-0.25	160
630	Right	30.4672	Female	-0.5	-1	5
630	Left	30.4672	Female	-1.75	-0.25	50
631	Right	28.8082	Female	-4	-0.5	157
631	Left	28.8082	Female	-4.25	0	0
632	Right	39.0438	Female	-3	-1	168	-2.75	-1	179
632	Left	39.0438	Female	-2.25	-1	9	-2.25	-1.25	13
633	Right	28.8356	Female	-3.25	-0.25	130
633	Left	28.8356	Female	-2.25	0	0
634	Right	34.2077	Female	-7.25	-0.5	55
634	Left	34.2077	Female	-6	-0.5	80
635	Right	35.0027	Female	-4.5	-0.75	4
635	Left	35.0027	Female	-4.25	-0.5	20
636	Right	29.8646	Female	-5.25	-1	62
636	Left	29.8646	Female	-5.25	-0.25	115
637	Right	36.5836	Female	-2	-1.5	4	-2	-1.5	10
637	Left	36.5836	Female	-3	-1	9	-3	-1	15
638	Right	36.1616	Female	-5.5	0	0	-5.5	0
638	Left	36.1616	Female	-4.5	-0.75	3	-4.5	-0.25	3
639	Right	29.137	Female	-9.5	-1.25	177
639	Left	29.137	Female	-9.25	-1	175
640	Right	30.8603	Female	-2.25	-0.5	175
640	Left	30.8603	Female	-2.25	-0.5	175
641	Right	31.3452	Female	-5.75	-2	10
641	Left	31.3452	Female	-5.5	-1.5	170
642	Right	33.3231	Female	-3.5	-0.75	15
642	Left	33.3231	Female	-5.5	-0.5	150
643	Right	33	Female	-7.5	-0.25	131
643	Left	33	Female	-6.25	-0.5	15
644	Right	31.737	Female	-3	0	0
644	Left	31.737	Female	-3.5	-0.25	10
645	Right	30.3918	Female	-5	-2.25	81
645	Left	30.3918	Female	-6.5	-0.75	170
646	Right	36.7068	Female	-1	-0.25	97	-0.75	-0.25	97
646	Left	36.7068	Female	1.5	-3.5	177	1.75	-3.5	177
647	Right	31.811	Female	-6.25	-0.5	2
647	Left	31.811	Female	-6.75	-0.5	169
648	Right	31.0055	Female	-7.5	-1.25	6
648	Left	31.0055	Female	-6.25	-1.25	8
649	Right	38.263	Female	-5.25	0	0	-5.25	0
649	Left	38.263	Female	-5.25	0	0	-5.25	0
650	Right	32.9227	Female	3.75	-0.5	82
650	Left	32.9227	Female	3	-0.5	57
651	Right	29.5874	Female	-7.75	-0.5	5
651	Left	29.5874	Female	-6.75	-0.75	3
652	Right	28.7259	Female	-1.75	0	0
652	Left	28.7259	Female	-1.75	0	0
653	Right	31.1616	Female	-2	-1.5	135
653	Left	31.1616	Female	-2.5	-1.5	55
654	Right	30.8219	Female	-5.75	-0.5	4
654	Left	30.8219	Female	-6.25	-0.5	9
655	Right	29.7671	Female	-4	-0.75	173
655	Left	29.7671	Female	-5.25	-0.5	180
656	Right	29.6658	Female	-3.25	0	0
656	Left	29.6658	Female	-3.5	0	0
657	Right	33.7534	Female	-0.75	-1.25	107
657	Left	33.7534	Female	-1	-1	76
658	Right	30.5479	Female	4.75	-0.75	173
658	Left	30.5479	Female	4	-1.25	172
659	Right	37.7507	Female	-5.75	-0.75	180	-5	-0.75	180
659	Left	37.7507	Female	-5.5	-0.5	2	-4.75	-0.5	7
660	Right	31.6384	Female	-9.25	-1.25	165
660	Left	31.6384	Female	-9.5	-0.75	17
661	Right	30.0356	Female	-4.5	-1.75	10
661	Left	30.0356	Female	-5.25	-1.25	3
662	Right	34.8877	Female	-2	-1	176	-2.25	-0.75	176
662	Left	34.8877	Female	-1.75	-1	15	-1.75	-1	15
663	Right	30.0192	Female	-8.5	-0.25	30
663	Left	30.0192	Female	-8.5	-0.25	13
664	Right	28.7151	Female	-3.75	-1.75	180
664	Left	28.7151	Female	-4	-1.75	175
665	Right	31.6795	Female	-1.25	-0.25	5
665	Left	31.6795	Female	-1.25	-1.25	163
666	Right	28.7242	Female	2	-5.75	8
666	Left	28.7242	Female	1	-4.25	180
667	Right	31	Female	-2.5	-1	5
667	Left	31	Female	-3	-1.25	180
668	Right	27.4438	Female	-5.5	-0.5	165
668	Left	27.4438	Female	-5.25	-0.5	62
669	Right	31.9645	Female	0	-1.75	42
669	Left	31.9645	Female	0.25	-2.75	160
670	Right	36.3361	Female	-3	-0.75	30	-2.5	-0.75	30
670	Left	36.3361	Female	-3	-0.5	15	-2.25	-0.5	15
671	Right	28.8341	Female	-6.25	-0.5	9
671	Left	28.8341	Female	-6.25	-0.75	99
672	Right	32.3005	Female	-1.25	-0.5	180
672	Left	32.3005	Female	-2.5	-0.75	170
673	Right	36.615	Female	-0.75	-1.75	91	-0.5	-1.75	93
673	Left	36.615	Female	-2.75	-0.25	40	-2.25	-0.25	40
674	Right	34.0247	Female	-4.75	0	0	-4	-0.5	20
674	Left	34.0247	Female	-4	-0.75	180	-4	-1	180
675	Right	29.1123	Female	-4.5	-0.5	1
675	Left	29.1123	Female	-4.25	-0.5	9
676	Right	32.1721	Female	-1.5	-0.25	170	-1.25	-0.25	175
676	Left	32.1721	Female	-1.5	-0.25	50	-1.25	-0.25	30
677	Right	34.7196	Female	-4.25	-1	18
677	Left	34.7196	Female	-4	-1.25	169
678	Right	28.2596	Female	-7.75	-0.75	177
678	Left	28.2596	Female	-6.75	-1.25	3
679	Right	29.8021	Female	-6.75	-2	23
679	Left	29.8021	Female	-7	-2.25	174
680	Right	28.9858	Female	-5.5	-0.5	161
680	Left	28.9858	Female	-6.5	-0.5	166
681	Right	31.9344	Female	-0.75	-0.5	10
681	Left	31.9344	Female	-1.25	-0.25	130
682	Right	27.9617	Female	-3.25	-0.5	50
682	Left	27.9617	Female	-3.25	0	0
683	Right	28.5232	Female	-1.25	-1.25	50
683	Left	28.5232	Female	-1.25	-1.25	165
684	Right	32.4931	Female	-1.75	-0.5	90	-1.5	-0.75	90
684	Left	32.4931	Female	-1.5	-0.75	86	-1.25	-0.75	89
685	Right	32.4575	Female	-2.25	-0.25	178	-2	0
685	Left	32.4575	Female	-1.75	-0.5	45	-1.75	-0.5	35
686	Right	28.5918	Female	-5.75	-0.25	12
686	Left	28.5918	Female	-4	-0.5	115
687	Right	35.6831	Female	-1.25	-0.75	95	-1	-0.5	95
687	Left	35.6831	Female	-1.5	-0.5	113	-1	-0.5	113
688	Right	32.4411	Female	-4.75	0	0	-4.75	0
688	Left	32.4411	Female	-4.75	0	0	-4.5	0
689	Right	26.3726	Female	-2.75	0	0
689	Left	26.3726	Female	-2.25	0	0
690	Right	25.9671	Female	-1	-2.25	40
690	Left	25.9671	Female	-1	-2.75	155
691	Right	28.9781	Female	-1.75	-1	55
691	Left	28.9781	Female	-2.75	-0.25	22
692	Right	36.3151	Female	0.75	-1.75	173	1.25	-1.75	179
692	Left	36.3151	Female	0.75	-1.75	16	1.75	-1.75	18
693	Right	27.306	Female	-3.5	-0.25	3
693	Left	27.306	Female	-3.75	0	0
694	Right	32.9178	Female	-4.75	-3.5	55	-4.5	-3.5	55
694	Left	32.9178	Female	-5.5	-3.25	154	-5.25	-3.25	154
695	Right	25.9151	Female	-3.25	-0.5	139
695	Left	25.9151	Female	-3	-0.5	5
696	Right	26.3836	Female	-2	0	0
696	Left	26.3836	Female	-1	-0.5	146
697	Right	29.3973	Female	-5	-0.25	174
697	Left	29.3973	Female	-5	-0.5	164
698	Right	30.0521	Female	-2.25	-0.25	165
698	Left	30.0521	Female	-2.25	0	0
699	Right	27.5479	Female	-1	-0.25	145
699	Left	27.5479	Female	-0.75	-0.25	35
700	Right	26.6681	Female	-6.75	-0.75	114
700	Left	26.6681	Female	-6.5	-1.25	67
701	Right	31.4454	Female	-8	-0.75	150	-7.75	-0.75	150
701	Left	31.4454	Female	-4.5	-2.5	180	-4.5	-2.5	180
702	Right	28.5041	Female	-2.25	-0.25	28
702	Left	28.5041	Female	-2	0	0
703	Right	28.7315	Female	-4.5	0	0
703	Left	28.7315	Female	-4.75	0	0
704	Right	31.5507	Female	1	-0.75	3
704	Left	31.5507	Female	1.5	0	0
705	Right	28.1041	Female	-7	0	0
705	Left	28.1041	Female	-6.5	-1.25	170
706	Right	33.8795	Female	-1.25	-0.25	25	-1	-0.25	25
706	Left	33.8795	Female	-1.75	0	0	-1.5	0
707	Right	27.4493	Female	-5.75	-0.75	175
707	Left	27.4493	Female	-7	0	0
708	Right	25.6877	Female	0	-0.75	22
708	Left	25.6877	Female	-0.5	-0.25	169
709	Right	34.5332	Female	-1.5	-2	171	-1.5	-2	171
709	Left	34.5332	Female	-1.75	-1.75	176	-1.75	-1.75	176
710	Right	30.0932	Female	-5.75	-0.75	27
710	Left	30.0932	Female	-6.25	-0.75	176
711	Right	33.2411	Female	-6	-0.5	20	-6.25	-0.5	10
711	Left	33.2411	Female	-5.5	-0.25	175	-5.25	-0.25	180
712	Right	26.0547	Female	-1.25	-0.5	117
712	Left	26.0547	Female	-1	0	0
713	Right	24.8548	Female	-0.25	-0.75	158
713	Left	24.8548	Female	-0.5	-0.25	34
714	Right	28.137	Female	-3.5	-0.75	160
714	Left	28.137	Female	-2.75	-0.75	180
715	Right	27.9753	Female	-1.25	0	0
715	Left	27.9753	Female	-1.25	0	0
716	Right	26.5738	Female	-3.75	-0.25	175
716	Left	26.5738	Female	-3.75	-0.5	161
717	Right	30.8384	Female	-1.25	-0.5	85
717	Left	30.8384	Female	-1	-0.5	85
718	Right	26.6585	Female	-9	-1.25	12
718	Left	26.6585	Female	-10	-1.5	161
719	Right	28.0247	Female	-2.75	-0.5	115
719	Left	28.0247	Female	-2.5	0	0
720	Right	35.0575	Female	-2.5	-0.75	170	-2.5	-0.75	165
720	Left	35.0575	Female	-1.25	-1	6	-1.25	-1	5
721	Right	29.9582	Female	-3.25	0	0
721	Left	29.9582	Female	-2.75	0	0
722	Right	27.3753	Female	-3.5	-0.5	149
722	Left	27.3753	Female	-3.5	-0.5	8
723	Right	32.337	Female	-2	-0.25	106	-1.75	-0.25	106
723	Left	32.337	Female	-1.75	-0.75	72	-1.5	-0.75	72
724	Right	34.3197	Female	0	-2.75	4	1.25	-2.5	6
724	Left	34.3197	Female	-0.5	-0.75	17	0.5	-1.25	11
725	Right	26.6466	Female	-1	-0.75	10
725	Left	26.6466	Female	-1	-0.25	15
726	Right	34.8904	Female	-1.5	-0.75	99	-1.5	-1	96
726	Left	34.8904	Female	-1.5	-1	84	-1.25	-1.5	88
727	Right	29.4795	Female	-0.75	-1.75	4
727	Left	29.4795	Female	-0.5	-2.5	2
728	Right	26.1749	Female	-9.25	-0.5	15
728	Left	26.1749	Female	-9.25	-0.75	167
729	Right	31.7507	Female	-3.5	0	0	-3.25	0
729	Left	31.7507	Female	-3.25	0	0	-3.25	0
730	Right	33.993	Female	-5.25	-1.25	1	-5	-1.25	1
730	Left	33.993	Female	-5	-1.5	180	-4.75	-1.5	180
731	Right	33.8235	Female	-1.75	-0.25	11	-1.25	-0.25	11
731	Left	33.8235	Female	-1.5	-1.25	140	-0.75	-1.25	140
732	Right	27.1178	Female	7	-0.5	15
732	Left	27.1178	Female	7.5	-0.5	160
733	Right	25.9628	Female	3.5	0	0
733	Left	25.9628	Female	3.25	0	0
734	Right	33.9709	Female	-2	-0.25	135	-1.75	-0.25	135
734	Left	33.9709	Female	-2	-0.25	60	-1.75	-0.25	60
735	Right	25.0356	Female	-3.75	-2	3	-3	-2	169
735	Left	25.0356	Female	-3.25	-1.75	170	-3	-2	166
736	Right	31.6411	Female	-0.25	-2.75	3
736	Left	31.6411	Female	-0.25	-1.75	13
737	Right	26.3616	Female	-5.25	-1	173
737	Left	26.3616	Female	-3.75	-2.75	163
738	Right	27.7397	Female	-4	-1.25	175
738	Left	27.7397	Female	-3	-2	180
739	Right	27.1781	Female	-2	0	0
739	Left	27.1781	Female	-2.25	0	0
740	Right	27.0932	Female	-3.25	-1.25	10
740	Left	27.0932	Female	-3.5	-0.75	170
741	Right	34.4603	Female	-3.25	-0.25	21	-3.25	-0.25	16
741	Left	34.4603	Female	-3.5	-1	176	-3.5	-1	175
742	Right	34.3014	Female	-3.5	-0.25	80	-3.5	-0.25	80
742	Left	34.3014	Female	-3.25	0	0	-3.25	0
743	Right	25.0603	Female	-3	-0.75	86
743	Left	25.0603	Female	-2.75	-0.75	88
744	Right	28.0384	Female	-2.5	-0.75	31
744	Left	28.0384	Female	-2.25	-0.5	165
745	Right	29.3911	Female	-3.75	-0.5	155
745	Left	29.3911	Female	-3.75	-1	5
746	Right	32.9808	Female	-2.25	-1	176	-2	-1	1
746	Left	32.9808	Female	-1.5	-1.25	166	-1	-1.25	2
747	Right	26.8466	Female	-4	-0.25	5
747	Left	26.8466	Female	-4.5	-0.25	175
748	Right	26.9205	Female	-3	-1	32
748	Left	26.9205	Female	-2.25	-0.5	155
749	Right	33.3251	Female	-0.5	-2.25	176	-0.5	-2.25	177
749	Left	33.3251	Female	-0.75	-2.5	1	-0.5	-2.5	179
750	Right	27.1699	Female	-2.25	-0.25	8
750	Left	27.1699	Female	-2	-0.5	155
751	Right	33.5355	Female	-3	-0.25	155
751	Left	33.5355	Female	-2.5	-0.25	26
752	Right	24.0219	Female	-3	-0.5	148
752	Left	24.0219	Female	-3.25	-0.5	178
753	Right	23.6603	Female	-10	-1.25	177
753	Left	23.6603	Female	-10	0	0
754	Right	33.2596	Female	-5.25	-0.25	75
754	Left	33.2596	Female	-5	-0.75	105
755	Right	25.8767	Female	-2	-0.25	13
755	Left	25.8767	Female	-1.5	-1	8
756	Right	24.7725	Female	-0.75	-0.25	136
756	Left	24.7725	Female	0	-0.75	20
757	Right	28.8627	Female	-1.25	-1	176
757	Left	28.8627	Female	-1.75	-0.5	167
758	Right	23.9863	Female	3.25	-3	130
758	Left	23.9863	Female	3.5	-3	60
759	Right	23.7123	Female	-3.5	-0.75	55
759	Left	23.7123	Female	-2.5	-0.5	135
760	Right	26.6849	Female	-1.25	0	0
760	Left	26.6849	Female	-1.25	0	0
761	Right	32.9605	Female	-2.5	-0.25	110	-2.5	-0.25	110
761	Left	32.9605	Female	-3	-0.75	97	-2.5	-0.75	97
762	Right	23.8219	Female	-3.5	-1	170
762	Left	23.8219	Female	-4.5	-0.75	164
763	Right	26.5452	Female	-6.25	0	0
763	Left	26.5452	Female	-5.25	-1	170
764	Right	26.5726	Female	-1.5	-1	15
764	Left	26.5726	Female	-2	-0.75	151
765	Right	24.5747	Female	-1	-2	108
765	Left	24.5747	Female	-0.25	-2.5	83
766	Right	30.4575	Female	-0.25	0	0
766	Left	30.4575	Female	-8.5	-1	30
767	Right	27.3726	Female	-6.5	-1	8
767	Left	27.3726	Female	-6.75	-1.25	6
768	Right	32.5962	Female	-4.5	-0.25	1	-4.25	-0.25	176
768	Left	32.5962	Female	-4.5	-1.25	176	-4.25	-1.5	178
769	Right	33.2548	Female	-5.75	-2.5	2	-5.75	-2.5	4
769	Left	33.2548	Female	-7.5	-1.5	153	-7.25	-1.25	170
770	Right	26.7973	Female	-2.5	0	0
770	Left	26.7973	Female	-2.75	0	0
771	Right	32.5083	Female	-1.25	-1	92	-1.25	-1	95
771	Left	32.5083	Female	-2	-0.75	83	-2	-0.75	80
772	Right	33.1671	Female	-8.5	-1.25	180	-8.5	-1.25	180
772	Left	33.1671	Female	-9	-1.5	178	-9	-1.25	175
773	Right	27.1397	Female	-2	-1.25	7
773	Left	27.1397	Female	-2	0	0
774	Right	25.1918	Female	-4.5	-1.5	9
774	Left	25.1918	Female	-5	-1.5	170
775	Right	30.7479	Female	-6.25	-0.75	70	-6.25	-0.5	71
775	Left	30.7479	Female	-6.25	-0.5	129	-6	-0.5	128
776	Right	24.0328	Female	-4.25	-0.25	46
776	Left	24.0328	Female	-4.75	-0.75	20
777	Right	31.726	Female	-1.75	-0.5	90	-1.75	-0.5	90
777	Left	31.726	Female	-2	-0.25	100	-2	0
778	Right	24.0847	Female	-4.25	0	0
778	Left	24.0847	Female	-7.25	-0.5	58
779	Right	25.5123	Female	-1.75	0	0
779	Left	25.5123	Female	-1.75	0	0
780	Right	29.8912	Female	-4	-1.75	179
780	Left	29.8912	Female	-3.75	-0.75	177
781	Right	30.4082	Female	-6	-0.75	10	-5.25	-0.75	10
781	Left	30.4082	Female	-4.75	-0.5	5	-4.5	-0.5	5
782	Right	27.918	Female	-1.25	-0.25	153
782	Left	27.918	Female	-1.5	-0.5	150
783	Right	26.5397	Female	-3.75	-0.75	26
783	Left	26.5397	Female	-3.5	-0.5	142
784	Right	27.7077	Female	-9	-0.25	30
784	Left	27.7077	Female	-9	-0.5	92
785	Right	32.8063	Female	-2.5	-1	35	-2.5	-1	27
785	Left	32.8063	Female	-2.5	-1.5	169	-2	-1.75	165
786	Right	33.1068	Female	-3	0	0	-2.75	0
786	Left	33.1068	Female	-2.5	-0.75	45	-2.25	-0.75	45
787	Right	32.224	Female	-8.25	-1.25	175	-8.25	-1.75	177
787	Left	32.224	Female	-6	-2.25	180	-6	-2.5	1
788	Right	30.6724	Female	-6.25	-0.25	7	-5.75	-0.5	5
788	Left	30.6724	Female	-4.5	0	0	-4.5	0
789	Right	27.9645	Female	-1.75	-0.25	26
789	Left	27.9645	Female	-2.25	-0.5	136
790	Right	29.7714	Female	-4	-2.5	20
790	Left	29.7714	Female	-4.5	-2.25	161
791	Right	26.5907	Female	-2	-0.5	180
791	Left	26.5907	Female	-1.5	-0.25	145
792	Right	29.3178	Female	-0.75	-2	180	-0.25	-2	172
792	Left	29.3178	Female	-0.25	-1.5	5	0	-1.5	1
793	Right	25.9112	Female	-2.5	0	0
793	Left	25.9112	Female	-2.75	-0.25	90
794	Right	30.4076	Female	-0.75	-0.25	145	-0.5	-0.25	145
794	Left	30.4076	Female	-0.75	-0.5	55	-0.75	-0.5	55
795	Right	32.342	Female	-5.5	-0.25	115	-5.5	-0.5	115
795	Left	32.342	Female	-6	-0.25	175	-6	-0.25	175
796	Right	26.3859	Female	-8	0	0
796	Left	26.3859	Female	-8.5	-0.25	10
797	Right	26.8738	Female	-5	0	0
797	Left	26.8738	Female	-4.25	-0.5	15
798	Right	30.63	Female	-3.5	-1	95	-3.25	-1	100
798	Left	30.63	Female	-4	-0.5	90	-4	-0.5	100
799	Right	30.052	Female	-1.75	-0.25	20	-1.5	-0.25	25
799	Left	30.052	Female	-1.75	-0.5	5	-1.5	-0.5	175
800	Right	31.3634	Female	3.5	-3.5	79	4.25	-3.25	79
800	Left	31.3634	Female	3	-3	97	3.75	-3	97
801	Right	32.474	Female	-7.75	0	0	-7.75	0
801	Left	32.474	Female	-6.25	-0.75	30	-6.25	-0.75	30
802	Right	32.3863	Female	-2	-0.25	80	-2.25	-0.25	80
802	Left	32.3863	Female	-1.5	-0.25	82	-1.5	-0.25	82
803	Right	30.9448	Female	-0.5	-0.25	90
803	Left	30.9448	Female	-0.75	0	0
804	Right	24.0301	Female	-7.25	-0.25	156
804	Left	24.0301	Female	-6.25	-0.5	8
805	Right	30.0904	Female	-7	-0.5	180	-6.25	-1	5
805	Left	30.0904	Female	-6.75	-0.25	10	-6	-0.5	10
806	Right	30.6438	Female	-1.25	-0.25	79	-1.25	-0.25	62
806	Left	30.6438	Female	-1	-0.25	83	-0.75	-0.25	68
807	Right	31.8959	Female	-7.5	-0.5	170	-7.25	-0.5	170
807	Left	31.8959	Female	-8.5	-0.5	180	-9	-0.5	180
808	Right	31.1393	Female	-2.25	-0.5	177	-2	-0.5	180
808	Left	31.1393	Female	-1.75	-0.25	175	-1.75	-0.25	175
809	Right	31.8986	Female	-2.5	-0.25	40	-2.25	-0.25	38
809	Left	31.8986	Female	-2.5	-1	175	-2.25	-1	175
810	Right	32.0767	Female	-4.25	-2	160	-4	-2	160
810	Left	32.0767	Female	-6	-1	6	-6	-1	6
811	Right	24.3288	Female	-6.75	-1.75	25
811	Left	24.3288	Female	-7.75	-1.5	150
812	Right	26.799	Female	-5	-1	175
812	Left	26.799	Female	-4.25	-1.25	155
813	Right	31.6986	Female	-5.25	-0.5	75	-5	-0.5	77
813	Left	31.6986	Female	-5	-0.5	103	-4.75	-0.5	103
814	Right	24.0137	Female	-2.5	-1.25	135
814	Left	24.0137	Female	-2	-2.25	24
815	Right	25.2301	Female	-4.25	0	0
815	Left	25.2301	Female	-4.25	-0.75	76
816	Right	21.737	Female	-7.25	-4	8
816	Left	21.737	Female	-8.25	-2.75	177
817	Right	26.3204	Female	-7	0	0
817	Left	26.3204	Female	-7	0	0
818	Right	25.6959	Female	-3	-0.5	133
818	Left	25.6959	Female	-2.75	-0.25	43
819	Right	30.555	Female	-2.25	-0.75	180	-2.25	-0.75	180
819	Left	30.555	Female	-2.25	-0.75	173	-2	-0.75	173
820	Right	27.7342	Female	-3.5	-0.5	104
820	Left	27.7342	Female	-5	-0.25	157
821	Right	30.6885	Female	2.75	-0.75	54	3.25	-0.75	60
821	Left	30.6885	Female	4	-0.75	121	4.5	-0.75	118
822	Right	26.5656	Female	3.5	-3.25	179
822	Left	26.5656	Female	4.25	-3.5	173
823	Right	22.5246	Female	4	-1.5	21
823	Left	22.5246	Female	4	-1.25	179
824	Right	25.2137	Female	-5.75	-0.5	87
824	Left	25.2137	Female	-5.5	-0.5	76
825	Right	25.2521	Female	-1.5	-0.25	7
825	Left	25.2521	Female	-1.75	0	0
826	Right	25.8603	Female	-5.75	-0.5	7
826	Left	25.8603	Female	-6.25	-0.75	168
827	Right	23.1863	Female	-4.75	-0.5	20
827	Left	23.1863	Female	-3	-1.25	171
828	Right	21.3945	Female	-1.25	-1.25	89
828	Left	21.3945	Female	-2.25	-0.5	70
829	Right	30.6475	Female	-3.25	-1.25	180	-3	-1.25	1
829	Left	30.6475	Female	-3	-2.25	3	-3	-2	1
830	Right	28.6658	Female	-1.25	-2.5	108	-1.25	-2.5	112
830	Left	28.6658	Female	-1.5	-2.75	67	-1.2	-2.75	69
831	Right	21.6904	Female	-4.5	-2	173
831	Left	21.6904	Female	-6.75	-0.75	165
832	Right	28.8274	Female	-2.75	-0.25	90	-2	-0.25	90
832	Left	28.8274	Female	-2	-0.25	100	-2	-0.25	100
833	Right	30.9644	Female	-1.5	-1.75	106	-1.25	-1.75	103
833	Left	30.9644	Female	-2.25	-1.25	79	-2.5	-1.25	79
834	Right	24.4822	Female	-3.25	-1	90
834	Left	24.4822	Female	-3.25	-1	65
835	Right	24.0247	Female	-2	0	0
835	Left	24.0247	Female	-2.25	0	0
836	Right	22.7479	Female	-4.75	-3.5	28
836	Left	22.7479	Female	-5.25	-4	165
837	Right	23.0904	Female	-1.75	0	0
837	Left	23.0904	Female	-1.25	-0.75	92
838	Right	28.6904	Female	-2	0	0	-1.75	0
838	Left	28.6904	Female	-1.75	0	0	-1.75	0
839	Right	25.4847	Female	-5.25	-1	24
839	Left	25.4847	Female	-4.75	-1.25	117
840	Right	30.3562	Female	-6	-1	147	-5.75	-1	157
840	Left	30.3562	Female	-7.25	-0.5	26	-7	-0.5	42
841	Right	30.7315	Female	-2.5	-1	179	-2.5	-1	173
841	Left	30.7315	Female	-1.5	-0.75	2	-1.5	-0.5	12
842	Right	25.4348	Female	-2.25	0	0
842	Left	25.4348	Female	-2.5	0	0
843	Right	29.5659	Female	-8	-2	3	-8	-2	4
843	Left	29.5659	Female	-7.75	-2	178	-7.5	-2.25	180
844	Right	28.0192	Female	-2.5	-0.5	112	-2.25	-0.5	112
844	Left	28.0192	Female	-2.5	-1	59	-2.5	-1	59
845	Right	30.1863	Female	4.25	-5.5	23	5	-5.5	23
845	Left	30.1863	Female	4	-5.75	174	4.75	-5.75	174
846	Right	29.7187	Female	-6	-0.75	174	-6	-0.5	178
846	Left	29.7187	Female	-5.5	-0.75	21	-5.5	-0.5	28
847	Right	20.9831	Female	-2	0	0
847	Left	20.9831	Female	-1.5	-0.75	10
848	Right	23.8767	Female	-6	-0.5	175
848	Left	23.8767	Female	-6	0	0
849	Right	24.7588	Female	-4	-1	37
849	Left	24.7588	Female	-3.5	-0.5	150
850	Right	24.8325	Female	-2.25	0	0
850	Left	24.8325	Female	-2.5	-0.25	13
851	Right	20.2329	Female	-2	-0.25	50
851	Left	20.2329	Female	-2.5	-0.5	166
852	Right	23.1288	Female	-4.25	0	0
852	Left	23.1288	Female	-2.5	-0.25	180
853	Right	27.2164	Female	-0.75	-1.25	3	-0.5	-1.25	3
853	Left	27.2164	Female	-1	-1.25	1	-0.5	-1.5	1
854	Right	28.5451	Female	-7.75	0	0	-7.75	0
854	Left	28.5451	Female	-7.75	-0.5	145	-8	-0.25	145
855	Right	25.8795	Female	-1.25	-0.75	176
855	Left	25.8795	Female	-1	-1.25	170
856	Right	25.1721	Female	1	-2.25	84
856	Left	25.1721	Female	0.75	-1.75	98
857	Right	23.0849	Female	-1	-0.5	134
857	Left	23.0849	Female	-0.75	-1.5	19
858	Right	27.5151	Female	1.75	-1.5	50
858	Left	27.5151	Female	4.75	-2.75	116
859	Right	29.0956	Female	-8	0	0	-8	-0.25	63
859	Left	29.0956	Female	-6.5	-0.25	45	-6.5	-0.25	45
860	Right	21.1475	Female	-4.75	-0.25	5
860	Left	21.1475	Female	-4.25	-0.25	165
861	Right	27.9315	Female	-2.25	-0.5	178	-2.25	-0.25	7
861	Left	27.9315	Female	-2.25	-0.5	165	-2.25	-0.5	165
862	Right	27.937	Female	-3.75	-0.25	8	-3.5	-0.25	8
862	Left	27.937	Female	-4.5	-0.25	162	-4	-0.25	162
863	Right	19.8329	Female	1	-1.5	175
863	Left	19.8329	Female	2.25	-1.5	24
864	Right	29.2274	Female	-4.5	-1	32	-4.5	-1	32
864	Left	29.2274	Female	-4.25	-1.25	155	-3.75	-1.5	155
865	Right	29.3425	Female	-2.25	0	0	-2	0
865	Left	29.3425	Female	-1.75	-1	180	-1.5	-1	5
866	Right	28.377	Female	-6.75	-0.5	57	-6.75	-0.75	57
866	Left	28.377	Female	-5.75	-2.25	151	-5.75	-2.25	151
867	Right	28.6311	Female	-7.25	-0.75	10	-7.25	-0.75	10
867	Left	28.6311	Female	-5.5	-1.25	175	-5.5	-1.25	180
868	Right	28.6366	Female	-3	-0.5	2	-3	-0.5	2
868	Left	28.6366	Female	-3	-0.75	7	-3	-0.75	7
869	Right	27.2466	Female	-0.5	-1	101	-0.5	-1	100
869	Left	27.2466	Female	-1	-0.25	72	-1	-0.25	65
870	Right	25.8308	Female	-2.5	-0.75	180	-2.75	-1	5
870	Left	25.8308	Female	-3.75	-0.25	180	-3.75	-0.25	180
871	Right	27.6219	Female	2.5	-0.5	142	4.25	-0.25	142
871	Left	27.6219	Female	2.25	0	0	4	-0.25	152
872	Right	23.7705	Female	1	-2.25	33
872	Left	23.7705	Female	1.25	-2.75	169
873	Right	29.1151	Female	-5	-2.5	142	-4.5	-2.5	142
873	Left	29.1151	Female	-6.25	0	0	-6	0
874	Right	20.3443	Female	-2	0	0
874	Left	20.3443	Female	-1.75	0	0
875	Right	19.6093	Female	-4.25	0	0
875	Left	19.6093	Female	-4.5	0	0
876	Right	21.0356	Female	-3.25	-1.25	170
876	Left	21.0356	Female	-3.25	-0.75	180
877	Right	28.3989	Female	-4.25	-0.5	174
877	Left	28.3989	Female	-4.5	-1	171
878	Right	27.5219	Female	-4	-1	10	-4	-1	8
878	Left	27.5219	Female	-3.75	-0.75	173	-3.75	-0.5	7
879	Right	24.5029	Female	-5.25	-0.5	180
879	Left	24.5029	Female	-5.25	-0.75	166
880	Right	28.6074	Female	-0.5	-2.75	169	0.5	-3.25	170
880	Left	28.6074	Female	-1	-1.75	16	0.25	-2	25
881	Right	27.8361	Female	-1.25	-0.75	130	-0.5	-1	130
881	Left	27.8361	Female	-0.75	-1	34	-0.5	-1	34
882	Right	28.1148	Female	-0.5	-1	170
882	Left	28.1148	Female	-0.25	-2	7
883	Right	28.6351	Female	-2	-3.25	172	-1.75	-3.25	174
883	Left	28.6351	Female	0.25	-3	35	0.5	-3.25	35
884	Right	18.6628	Female	-1.75	0	0
884	Left	18.6628	Female	-2	0	0
885	Right	21.6164	Female	-1.75	0	0
885	Left	21.6164	Female	-1.75	-0.5	125
886	Right	19.9233	Female	-3	-0.75	84
886	Left	19.9233	Female	-3	0	0
887	Right	21.8658	Female	-4.75	-1.25	12
887	Left	21.8658	Female	-3.75	-2	3
888	Right	25.0712	Female	-5.75	-0.25	160	-5.5	-0.25	160
888	Left	25.0712	Female	-5.5	-0.5	10	-5	-0.5	10
889	Right	20.8137	Female	-0.25	-3	11
889	Left	20.8137	Female	0.5	-2.75	150
890	Right	24.0027	Female	2	-3.25	172	2.25	-3.5	172
890	Left	24.0027	Female	1.5	-2.75	2	2	-2.75	4
891	Right	26.9634	Female	-3.5	0	0	-3.75	-0.25	130
891	Left	26.9634	Female	-3.5	-0.75	179	-3.75	-0.75	175
892	Right	27.1503	Female	-3.75	-0.25	15
892	Left	27.1503	Female	-4.25	-0.5	10
893	Right	25.5205	Female	-2.5	0	0	-2	-0.25	25
893	Left	25.5205	Female	-2	-0.5	150	-2	-0.5	145
894	Right	22.7334	Female	-2.75	-0.5	49	-2.5	-0.5	44
894	Left	22.7334	Female	-3	-0.5	84	-2.5	-0.75	90
895	Right	27.7288	Female	-2	-0.25	160	-1.75	-0.25	156
895	Left	27.7288	Female	-2	-0.5	63	-1.75	-0.5	67
896	Right	25.8849	Female	-3.75	-1.25	12	-3.5	-1.25	12
896	Left	25.8849	Female	-3.75	-1.25	13	-3.75	-1.25	13
897	Right	27.4274	Female	-1.5	-0.25	120	-1.25	-0.5	126
897	Left	27.4274	Female	-1	-0.25	83	-1	-0.5	83
898	Right	20.6356	Female	-5	-0.5	170
898	Left	20.6356	Female	-5.75	-0.75	9
899	Right	27.4877	Female	-4.5	-2.5	133	-4.5	-2.5	133
899	Left	27.4877	Female	-3.25	-3.5	37	-3.5	-3.5	37
900	Right	27.1589	Female	-1.75	-0.5	180	-1.5	-0.5	4
900	Left	27.1589	Female	-1.75	-0.5	164	-1.5	-0.5	164
901	Right	25.6438	Female	-1	-1.25	1	-1	-1.25	178
901	Left	25.6438	Female	-1.25	-1.25	6	-1.5	-1	5
902	Right	27.1096	Female	-4.25	-0.5	75	-4.25	-0.5	62
902	Left	27.1096	Female	-3.75	-0.25	98	-3.75	-0.5	98
903	Right	26.9562	Female	-3	0	0	-2.75	0
903	Left	26.9562	Female	-2.75	-0.5	30	-2.75	-0.5	30
904	Right	25.2274	Female	-3.75	-0.75	13
904	Left	25.2274	Female	-2.75	-0.5	168
905	Right	18.4454	Female	-3.5	-2.75	5
905	Left	18.4454	Female	-2.25	-1.75	160
906	Right	23.3699	Female	-3.25	-2.5	74	-3.25	-2.5	71
906	Left	23.3699	Female	-3.5	-2.25	105	-3.75	-2	105
907	Right	26.3306	Female	-6.25	0	0
907	Left	26.3306	Female	-5.5	-0.5	20
908	Right	26.5836	Female	5.75	-2.5	149	6	-2.5	151
908	Left	26.5836	Female	5.75	-2	22	5.5	-2	22
909	Right	21.7029	Female	-0.25	-6.5	13	0	-6.5	13
909	Left	21.7029	Female	0	-6	177	0	-6	174
910	Right	23.4904	Female	-1	-3	174	-0.25	-3	166
910	Left	23.4904	Female	-0.5	-3.25	3	-0.25	-3.25	6
911	Right	26.5452	Female	-2	-0.75	10	-2	-0.75	10
911	Left	26.5452	Female	-1	-0.5	180	-0.75	-0.75	180
912	Right	26.2027	Female	-3.75	-0.25	180	-4	-0.25	180
912	Left	26.2027	Female	-3.5	-1.25	180	-3.25	-1.25	180
913	Right	26.2712	Female	-3.75	-0.75	169
913	Left	26.2712	Female	-4	-0.75	176
914	Right	26.2027	Female	-0.75	-1.5	89	-1	-1.5	96
914	Left	26.2027	Female	-0.5	-0.25	94	-0.5	-0.5	82
915	Right	25.7096	Female	-7	0	0	-7	0
915	Left	25.7096	Female	-6.75	-0.25	5	-6.75	-0.25	5
916	Right	25.4164	Female	-4	-0.25	120
916	Left	25.4164	Female	-3.5	0	0
917	Right	25.4575	Female	-5	-3.75	2
917	Left	25.4575	Female	-5.25	-3.25	171
918	Right	22.6959	Female	-4.5	-0.5	170
918	Left	22.6959	Female	-3.75	-0.5	1
919	Right	22.4411	Female	-1.5	-0.75	164	-1.25	-0.75	164
919	Left	22.4411	Female	-2.5	-0.75	1	-2.25	-0.75	1
920	Right	23.2466	Female	-1.5	-0.25	47	-1.75	0
920	Left	23.2466	Female	-2	-0.25	137	-2	-0.25	137
921	Right	23.1913	Female	-8.25	-1.75	178	-8.25	-1.75	178
921	Left	23.1913	Female	-8.5	-2	178	-8.5	-2	178
922	Right	23.8634	Female	-3	0	0	-3	0
922	Left	23.8634	Female	-2.25	0	0	-2.5	0
923	Right	20.4877	Female	-7.25	-0.75	165
923	Left	20.4877	Female	-6.75	-1.25	156
924	Right	23.5902	Female	-4.5	-0.25	100	-4.25	0
924	Left	23.5902	Female	-4	-0.5	130	-3.75	0
925	Right	23.6795	Female	-1.75	-0.75	177	-1.75	-0.75	6
925	Left	23.6795	Female	-1.75	-0.75	4	-1.75	-0.5	4
926	Right	23.2377	Female	-3.25	-0.5	56	-3.25	-0.5	50
926	Left	23.2377	Female	-3	-0.75	145	-3	-0.75	150
927	Right	23.7205	Female	-6.25	-1	37	-6.25	-1	30
927	Left	23.7205	Female	-5	-0.5	30	-5	-0.75	30
928	Right	23.3342	Female	-1	-1.5	90	-1	-1.5	90
928	Left	23.3342	Female	-1.25	-0.75	110	-1.25	-0.75	110
929	Right	22.5333	Female	-3.5	-1	7	-3.5	-1	10
929	Left	22.5333	Female	-2.75	-1	168	-3	-0.75	170
930	Right	22.2982	Female	0	-1.75	179	0.5	-1.75	179
930	Left	22.2982	Female	0	-2.25	176	0.5	-2.25	176
931	Right	22.4454	Female	-1	-1.75	97	-1	-1.75	95
931	Left	22.4454	Female	-1	-1.75	84	-1	-1.75	85
932	Right	22.6721	Female	-1.25	-0.75	90	-0.75	-1	87
932	Left	22.6721	Female	-1.25	-0.5	85	-1.25	-0.25	65
933	Right	21.9195	Female	-3.25	-0.25	70
933	Left	21.9195	Female	-2.75	-1	89
934	Right	20.6904	Female	0	-2.5	10
934	Left	20.6904	Female	-0.25	-2.5	175
935	Right	21.7352	Female	-0.5	-0.25	144	-0.5	-0.25	144
935	Left	21.7352	Female	-1.75	0	0	-1.5	0
936	Right	22.6027	Female	-7	-0.75	158	-6.75	-0.75	158
936	Left	22.6027	Female	-7.75	-0.75	7	-7.75	-0.75	7
937	Right	21.0548	Female	-4.5	-0.75	2	-4.25	-0.75	2
937	Left	21.0548	Female	-4.25	-1.25	2	-4	-1.25	2
938	Right	20.9968	Female	-3.75	-0.25	25	-3.5	0
938	Left	20.9968	Female	-3	-0.5	127	-2.5	-0.5	125
939	Right	21.9041	Female	-2.75	0	0	-2.75	0
939	Left	21.9041	Female	-1.75	-0.75	70	-1.5	-0.75	70
940	Right	21.6959	Female	-2.25	-1	102	-2.25	-1	102
940	Left	21.6959	Female	-3.25	-0.5	67	-3.25	-0.5	67
941	Right	22.0164	Female	-9.75	-2.5	7	-9.5	-2.5	10
941	Left	22.0164	Female	-9	-1.75	5	-8.75	-1.75	5
942	Right	19.6493	Female	-3	-0.5	105	-3	-0.5	105
942	Left	19.6493	Female	-3	-0.5	44	-3	-0.5	48
943	Right	18.5671	Male	-6.25	-1.5	175	-6	-1.5	175
943	Left	18.5671	Male	-5.5	-2.5	15	-5.25	-2.5	15
944	Right	30.8575	Male	-2.25	-0.75	10
944	Left	30.8575	Male	-2.5	-0.75	180
945	Right	37.4567	Male	-1.75	-0.5	180
945	Left	37.4567	Male	-1.25	-0.25	10
946	Right	72.4986	Male	-2	-0.75	138
946	Left	72.4986	Male	-2.5	-1.25	90
947	Right	69.377	Male	6.25	-0.75	79
947	Left	69.377	Male	2.5	-0.5	90
948	Right	70.4837	Male	1.75	-1.5	95
948	Left	70.4837	Male	1.25	-0.75	80
949	Right	70.4795	Male	1	0	0
949	Left	70.4795	Male	1.75	-1.25	80
950	Right	66.7233	Male	2.25	-1.25	164
950	Left	66.7233	Male	1.75	-0.25	22
951	Right	73.4727	Male	2.25	-0.75	90	2.5	-0.75	97
951	Left	73.4727	Male	2	-1	80	2.25	-1.25	88
952	Right	65.6916	Male	2	-0.25	165
952	Left	65.6916	Male	2.25	-0.25	142
953	Right	65.6602	Male	2	-0.5	65
953	Left	65.6602	Male	2.5	-0.5	108
954	Right	64.0877	Male	2.5	-1	113
954	Left	64.0877	Male	3	-1.5	85
955	Right	71.526	Male	-0.5	-5.25	13
955	Left	71.526	Male	-1.5	0	0
956	Right	69.7699	Male	2.25	-0.25	60
956	Left	69.7699	Male	2.25	0	0
957	Right	62.3197	Male	1	0	0
957	Left	62.3197	Male	1	0	0
958	Right	67.5753	Male	-6.75	-1	33
958	Left	67.5753	Male	-6.5	-1	156
959	Right	62.2219	Male	7	-0.25	160
959	Left	62.2219	Male	6.75	-0.5	123
960	Right	60.1366	Male	1.25	0	0
960	Left	60.1366	Male	1.5	0	0
961	Right	51.8986	Male	4.5	-2.25	22
961	Left	51.8986	Male	6.25	-2.5	171
962	Right	62.6795	Male	-1.75	-1.75	98
962	Left	62.6795	Male	0.25	-2	79
963	Right	67.9014	Male	1.5	-1.75	175
963	Left	67.9014	Male	0.75	-1	172
964	Right	59.663	Male	-0.5	-1	87
964	Left	59.663	Male	-0.75	-0.25	100
965	Right	67.8384	Male	2	-0.75	165
965	Left	67.8384	Male	3	-0.25	30
966	Right	60.4986	Male	2	-0.5	95
966	Left	60.4986	Male	1.75	-0.5	96
967	Right	59.0959	Male	0.75	0	0
967	Left	59.0959	Male	1	-0.25	146
968	Right	63.3808	Male	1.5	-0.75	105
968	Left	63.3808	Male	1.75	-0.75	90
969	Right	59.1452	Male	-4	-0.75	83
969	Left	59.1452	Male	-3.25	-0.25	116
970	Right	56.4082	Male	1.25	-0.25	83
970	Left	56.4082	Male	1.5	-0.5	115
971	Right	57.0956	Male	1.75	-0.75	85
971	Left	57.0956	Male	1.5	-1	85
972	Right	55.6795	Male	-3	-3	170
972	Left	55.6795	Male	-3.2	0	0
973	Right	54.9533	Male	0.5	-0.5	132
973	Left	54.9533	Male	0.5	-0.25	97
974	Right	59.2541	Male	2.25	-0.25	115
974	Left	59.2541	Male	2.25	-0.75	79
975	Right	63.1342	Male	-0.5	-1	167
975	Left	63.1342	Male	-0.5	-0.75	147
976	Right	55.0575	Male	-2.5	-0.75	10
976	Left	55.0575	Male	-3.25	-0.25	135
977	Right	56.211	Male	2.25	-0.5	51
977	Left	56.211	Male	2.25	-0.75	116
978	Right	54.8411	Male	1.5	-1.25	20
978	Left	54.8411	Male	0.75	-0.25	140
979	Right	54.6137	Male	0.5	-0.25	90
979	Left	54.6137	Male	0.5	-0.25	110
980	Right	63.011	Male	1.75	-1.75	95
980	Left	63.011	Male	1.75	-1.5	80
981	Right	56.1918	Male	6.75	-0.5	85
981	Left	56.1918	Male	5	0	0
982	Right	52.3205	Male	6	-2.75	24
982	Left	52.3205	Male	6.5	-3	174
983	Right	55.074	Male	1.5	-0.75	167
983	Left	55.074	Male	1.5	-0.5	169
984	Right	53.918	Male	1.75	-0.5	103
984	Left	53.918	Male	1.5	-0.25	80
985	Right	54.7014	Male	1.5	0	0
985	Left	54.7014	Male	1.25	0	0
986	Right	58.1699	Male	2.25	-0.25	108	2.25	0
986	Left	58.1699	Male	3.25	0	0	3.25	0
987	Right	52.1288	Male	5	0	0
987	Left	52.1288	Male	1.25	-0.5	175
988	Right	53.9014	Male	2.25	-1.25	120
988	Left	53.9014	Male	3.25	-1.75	95
989	Right	53.7068	Male	0.5	0	0
989	Left	53.7068	Male	0.5	-0.25	70
990	Right	51.926	Male	1.75	-1	115
990	Left	51.926	Male	2.5	-1	82
991	Right	52.0055	Male	2	-1	103
991	Left	52.0055	Male	2	-0.5	61
992	Right	54.6027	Male	1.5	0	0
992	Left	54.6027	Male	1.5	-0.5	127
993	Right	58.1589	Male	-1.5	-0.5	158	-1.25	-0.5	146
993	Left	58.1589	Male	-1.75	0	0	-1.25	-0.5	72
994	Right	58.7479	Male	3.25	-5	89
994	Left	58.7479	Male	2.75	-4.75	88
995	Right	56.123	Male	-6.25	-1.25	30
995	Left	56.123	Male	-6	-0.5	144
996	Right	52.5656	Male	1	-0.5	95
996	Left	52.5656	Male	1.75	-0.5	105
997	Right	52.2268	Male	0.25	-0.25	5
997	Left	52.2268	Male	0.25	-0.25	175
998	Right	52.7847	Male	-1	-0.25	75
998	Left	52.7847	Male	-0.5	-0.5	10
999	Right	50.8233	Male	6.75	-1.75	167
999	Left	50.8233	Male	6	-2.25	8
1000	Right	53.8754	Male	-3.5	0	0
[truncated: 267,207+ more rows]
